# Supplementary material for: 3,5-Bis(ethoxy­carbon­yl)-2,6-dimethyl-1,4-dihydro­pyridine-4-carboxylic acid
Source: Acta Crystallogr Sect E Struct Rep Online. 2009 Jul 4;65(Pt 8):o1748. doi: 10.1107/S1600536809024945 (PMC2977273; doi:10.1107/S1600536809024945)
Supplement: Supplementary file 1 [file e-65-o1748-sup1.cif]

##############################################################################
###                                                                        ###
###        Electronic paper (Acta Crystallographica Section E)             ###
###                                                                        ###
##############################################################################
#                                                                            #
# This CIF contains the data in a paper accepted for publication in Acta     #
# Crystallographica Section E. It conforms to the requirements of Notes      #
# for Authors for Section E, and has been peer reviewed under the auspices   #
# of the IUCr Commission on Journals.                                        #
#                                                                            #
# Full details of the Crystallographic Information File format               #
# are given in the paper "The Crystallographic Information File (CIF):       #
# a New Standard Archive File for Crystallography" by S. R. Hall, F. H.      #
# Allen and I. D. Brown [Acta Cryst. (1991), A47, 655-685].                  #
#                                                                            #
# The current version of the core CIF dictionary is obtainable from          #
# ftp://ftp.iucr.org/pub/cif_core.dic. The current version number is 2.4.    #
#                                                                            #
# Software is freely available for graphical display of the structure(s) in  #
# this CIF.  For information consult the CIF home page http://www.iucr.org/  #
# cif/home.html                                                              #
#                                                                            #
# This file may be used for bona fide research purposes within the           #
# scientific community so long as proper attribution is given to the journal # 
# article from which it was obtained.                                        #
#                                                                            #
##############################################################################
                                             
data_I
_audit_creation_method     SHELXL-97
_chemical_name_systematic
;
3,5-Bis(ethoxycarbonyl)-2,6-dimethyl-1,4-dihydropyridine-4-carboxylic acid
;
_chemical_name_common     ?
_chemical_formula_moiety     'C14 H19 N O6'
_chemical_formula_sum     'C14 H19 N O6'
_chemical_formula_iupac     'C14 H19 N O6'
_chemical_formula_weight     297.30
_chemical_melting_point     ?
_symmetry_cell_setting     'triclinic'
_symmetry_space_group_name_H-M     'P -1'
_symmetry_space_group_name_Hall     '-P 1'
loop_
    _symmetry_equiv_pos_as_xyz
    'x, y, z'
    '-x, -y, -z'
_cell_length_a     7.445(4)
_cell_length_b     9.864(5)
_cell_length_c     11.908(2)
_cell_angle_alpha     104.10(3)
_cell_angle_beta     97.808(9)
_cell_angle_gamma     111.658(10)
_cell_volume     763.2(6)
_cell_formula_units_Z     2
_cell_measurement_reflns_used     2034
_cell_measurement_theta_min     2.34
_cell_measurement_theta_max     27.45
_cell_measurement_temperature     291(2)
_exptl_crystal_description     block
_exptl_crystal_colour     colourless
_exptl_crystal_size_max     0.36
_exptl_crystal_size_mid     0.30
_exptl_crystal_size_min     0.28
_exptl_crystal_density_diffrn     1.294
_exptl_crystal_density_meas     ?
_exptl_crystal_density_method     'not measured'
_exptl_crystal_F_000     316
_exptl_absorpt_coefficient_mu     0.102
_exptl_absorpt_correction_type     'multi-scan'
_exptl_absorpt_process_details     '(CrystalClear; Rigaku, 2005)'
_exptl_absorpt_correction_T_min     0.960
_exptl_absorpt_correction_T_max     0.970
_exptl_special_details
;
1H NMR (DMSO-d6, p.p.m.): \d 1.17 (t, J = 7.0 Hz, 6H, CH2CH3), 2.21 (s, 6H, Me),
4.07 (m, J = 7.0 Hz, 4H, CH2CH3), 4.58 (s, 1H, CH), 8.84 (s, 1H, NH), 11.89
(S, 1H, OH). 13 C NMR (DMSO-d6, p.p.m.): \d 14.72 (CH2CH3), 18.39 (CH3), 39.71
(CH in dihydropyridine ring), 59.55 (CH2), 97.68, 146.27 (quaternary C in
dihydropyridine ring), 167.33 (CO), 175.02 (COOH).
;
_diffrn_ambient_temperature     291(2)
_diffrn_radiation_type     MoK\a
_diffrn_radiation_wavelength     0.71073
_diffrn_radiation_source     'fine-focus sealed tube'
_diffrn_radiation_monochromator     graphite
_diffrn_measurement_device_type     'Rigaku SCXmini'
_diffrn_measurement_method     \w
_diffrn_detector_area_resol_mean     13.6612
_diffrn_reflns_number     6950
_diffrn_reflns_av_R_equivalents     0.0288
_diffrn_reflns_av_sigmaI/netI     0.0312
_diffrn_reflns_theta_min     3.04
_diffrn_reflns_theta_max     25.99
_diffrn_reflns_theta_full     25.99
_diffrn_measured_fraction_theta_max     0.991
_diffrn_measured_fraction_theta_full     0.991
_diffrn_reflns_limit_h_min     -9
_diffrn_reflns_limit_h_max     9
_diffrn_reflns_limit_k_min     -12
_diffrn_reflns_limit_k_max     12
_diffrn_reflns_limit_l_min     -14
_diffrn_reflns_limit_l_max     14
_diffrn_standards_number     ?
_diffrn_standards_interval_count     ?
_diffrn_standards_interval_time     ?
_diffrn_standards_decay_%     ?
_refine_special_details
;
Refinement of <i>F</i>^2^ against ALL reflections. The weighted <i>R</i>-factor
<i>wR</i> and goodness of fit <i>S</i> are based on <i>F</i>^2^, conventional
<i>R</i>-factors <i>R</i> are based on <i>F</i>, with <i>F</i> set to zero for
negative <i>F</i>^2^. The threshold expression of <i>F</i>^2^ >
\s(<i>F</i>^2^) is used only for calculating <i>R</i>-factors(gt) <i>etc</i>.
and is not relevant to the choice of reflections for refinement.
<i>R</i>-factors based on <i>F</i>^2^ are statistically about twice as large
as those based on <i>F</i>, and <i>R</i>- factors based on ALL data will be
even larger.
;
_reflns_number_total     2969
_reflns_number_gt     2241
_reflns_threshold_expression     I>2\s(I)
_refine_ls_structure_factor_coef     Fsqd
_refine_ls_matrix_type     full
_refine_ls_R_factor_all     0.0783
_refine_ls_R_factor_gt     0.0627
_refine_ls_wR_factor_gt     0.1802
_refine_ls_wR_factor_ref     0.1969
_refine_ls_goodness_of_fit_ref     1.077
_refine_ls_restrained_S_all     1.077
_refine_ls_number_reflns     2969
_refine_ls_number_parameters     199
_refine_ls_number_restraints     2
_refine_ls_hydrogen_treatment     constr
_refine_ls_weighting_scheme     calc
_refine_ls_weighting_details
          'calc w=1/[\s^2^(Fo^2^)+(0.115P)^2^+0.1066P] where P=(Fo^2^+2Fc^2^)/3'
_atom_sites_solution_hydrogens     geom
_atom_sites_solution_primary     direct
_atom_sites_solution_secondary     difmap
_refine_ls_shift/su_max     0.000
_refine_ls_shift/su_mean     0.000
_refine_diff_density_max     0.292
_refine_diff_density_min     -0.237
_refine_ls_extinction_method     none
_refine_ls_extinction_coef     ?
loop_
    _atom_type_symbol
    _atom_type_description
    _atom_type_scat_dispersion_real
    _atom_type_scat_dispersion_imag
    _atom_type_scat_source
    'C' 'C' 0.0033 0.0016
                         'International Tables Vol C Tables 4.2.6.8 and 6.1.1.4'
    'H' 'H' 0.0000 0.0000
                         'International Tables Vol C Tables 4.2.6.8 and 6.1.1.4'
    'N' 'N' 0.0061 0.0033
                         'International Tables Vol C Tables 4.2.6.8 and 6.1.1.4'
    'O' 'O' 0.0106 0.0060
                         'International Tables Vol C Tables 4.2.6.8 and 6.1.1.4'
_computing_data_collection     'CrystalClear (Rigaku, 2005)'
_computing_cell_refinement     'CrystalClear (Rigaku, 2005)'
_computing_data_reduction     'CrystalClear (Rigaku, 2005)'
_computing_structure_solution     'SHELXS97 (Sheldrick, 2008)'
_computing_structure_refinement     'SHELXL97 (Sheldrick, 2008)'
_computing_molecular_graphics     'SHELXTL (Sheldrick, 2008)'
_computing_publication_material     'SHELXTL (Sheldrick, 2008)'
loop_
    _atom_site_type_symbol
    _atom_site_label
    _atom_site_fract_x
    _atom_site_fract_y
    _atom_site_fract_z
    _atom_site_U_iso_or_equiv
    _atom_site_adp_type
    _atom_site_calc_flag
    _atom_site_refinement_flags
    _atom_site_occupancy
    _atom_site_disorder_assembly
    _atom_site_disorder_group
    C C1 0.5752(3) 0.3833(2) 0.24556(18) 0.0403(5) Uani d . 1 . .
    H H1A 0.4891 0.4029 0.2968 0.048 Uiso calc R 1 . .
    C C2 0.5338(3) 0.4308(2) 0.13568(18) 0.0418(5) Uani d . 1 . .
    C C3 0.7927(3) 0.4825(2) 0.31506(19) 0.0471(5) Uani d . 1 . .
    C C4 0.9329(3) 0.4276(3) 0.29898(19) 0.0482(5) Uani d . 1 . .
    C C5 0.6783(3) 0.1670(2) 0.19748(19) 0.0447(5) Uani d . 1 . .
    C C6 0.5295(3) 0.2141(2) 0.21075(17) 0.0403(5) Uani d . 1 . .
    C C7 1.1547(3) 0.5129(3) 0.3518(3) 0.0700(7) Uani d . 1 . .
    H H7A 1.1858 0.6168 0.3980 0.105 Uiso calc R 1 . .
    H H7B 1.2223 0.5136 0.2887 0.105 Uiso calc R 1 . .
    H H7C 1.1974 0.4627 0.4026 0.105 Uiso calc R 1 . .
    C C8 0.8460(4) 0.6388(3) 0.3946(2) 0.0691(7) Uani d . 1 A .
    C C9 0.7022(9) 0.7955(6) 0.5064(4) 0.0796(16) Uani d PD 0.742(10) A 2
    H H9A 0.8340 0.8514 0.5609 0.096 Uiso calc PR 0.742(10) A 2
    H H9B 0.6041 0.7752 0.5532 0.096 Uiso calc PR 0.742(10) A 2
    C C10 0.6670(9) 0.8858(5) 0.4323(6) 0.109(2) Uani d PD 0.742(10) A 2
    H H10D 0.6721 0.9802 0.4824 0.164 Uiso calc PR 0.742(10) A 2
    H H10E 0.5379 0.8281 0.3771 0.164 Uiso calc PR 0.742(10) A 2
    H H10F 0.7678 0.9085 0.3887 0.164 Uiso calc PR 0.742(10) A 2
    C C11 0.6588(4) 0.0046(3) 0.1497(3) 0.0639(7) Uani d . 1 . .
    H H11A 0.5206 -0.0659 0.1283 0.096 Uiso calc R 1 . .
    H H11B 0.7320 -0.0178 0.2100 0.096 Uiso calc R 1 . .
    H H11C 0.7114 -0.0059 0.0804 0.096 Uiso calc R 1 . .
    C C12 0.3169(3) 0.1123(2) 0.18269(19) 0.0439(5) Uani d . 1 . .
    C C13 0.0631(4) -0.1451(3) 0.1230(3) 0.0734(8) Uani d . 1 . .
    H H13A -0.0118 -0.1280 0.0588 0.088 Uiso calc R 1 . .
    H H13B 0.0062 -0.1315 0.1913 0.088 Uiso calc R 1 . .
    C C14 0.0555(5) -0.3023(3) 0.0839(4) 0.0916(11) Uani d . 1 . .
    H H14A -0.0808 -0.3768 0.0618 0.137 Uiso calc R 1 . .
    H H14B 0.1301 -0.3177 0.1482 0.137 Uiso calc R 1 . .
    H H14C 0.1121 -0.3142 0.0164 0.137 Uiso calc R 1 . .
    C C9' 0.7854(18) 0.8432(14) 0.4818(12) 0.065(4) Uiso d PD 0.258(10) A 1
    H H9'A 0.8895 0.8831 0.5551 0.078 Uiso calc PR 0.258(10) A 1
    H H9'B 0.8364 0.8910 0.4238 0.078 Uiso calc PR 0.258(10) A 1
    C C10' 0.5997(16) 0.8597(14) 0.5033(11) 0.070(4) Uiso d PD 0.258(10) A 1
    H H10A 0.6312 0.9662 0.5417 0.105 Uiso calc PR 0.258(10) A 1
    H H10B 0.5459 0.8009 0.5538 0.105 Uiso calc PR 0.258(10) A 1
    H H10C 0.5030 0.8227 0.4283 0.105 Uiso calc PR 0.258(10) A 1
    N N1 0.8729(2) 0.2761(2) 0.23053(18) 0.0502(5) Uani d . 1 . .
    H H1D 0.9620 0.2484 0.2073 0.060 Uiso calc R 1 . .
    O O1 0.5162(3) 0.35326(19) 0.03480(14) 0.0690(5) Uani d . 1 . .
    O O2 0.5283(3) 0.56518(19) 0.15897(15) 0.0760(6) Uani d . 1 . .
    H H2A 0.5144 0.5865 0.0969 0.114 Uiso calc R 1 . .
    O O3 1.0104(4) 0.7427(3) 0.4291(3) 0.1314(12) Uani d . 1 . .
    O O4 0.6867(3) 0.6538(2) 0.42828(16) 0.0787(6) Uani d . 1 . .
    O O5 0.1878(2) 0.16074(18) 0.18443(16) 0.0603(5) Uani d . 1 . .
    O O6 0.2733(2) -0.03741(17) 0.15535(18) 0.0639(5) Uani d . 1 . .
loop_
    _atom_site_aniso_label
    _atom_site_aniso_U_11
    _atom_site_aniso_U_22
    _atom_site_aniso_U_33
    _atom_site_aniso_U_12
    _atom_site_aniso_U_13
    _atom_site_aniso_U_23
    C1 0.0385(10) 0.0393(10) 0.0487(11) 0.0212(8) 0.0147(8) 0.0137(8)
    C2 0.0404(10) 0.0340(10) 0.0518(12) 0.0200(8) 0.0104(8) 0.0091(9)
    C3 0.0447(11) 0.0448(11) 0.0502(12) 0.0201(9) 0.0089(9) 0.0117(9)
    C4 0.0402(11) 0.0529(12) 0.0527(12) 0.0210(9) 0.0110(9) 0.0169(10)
    C5 0.0443(11) 0.0453(11) 0.0554(12) 0.0265(9) 0.0186(9) 0.0191(9)
    C6 0.0391(10) 0.0404(10) 0.0485(11) 0.0221(9) 0.0143(8) 0.0159(9)
    C7 0.0421(12) 0.0737(17) 0.0839(18) 0.0226(12) 0.0055(11) 0.0162(14)
    C8 0.0668(16) 0.0540(14) 0.0696(16) 0.0268(13) -0.0015(12) -0.0009(12)
    C9 0.102(4) 0.070(3) 0.062(2) 0.047(3) 0.017(2) -0.004(2)
    C10 0.120(4) 0.052(2) 0.130(5) 0.029(3) 0.012(4) 0.007(3)
    C11 0.0567(14) 0.0494(13) 0.0981(19) 0.0345(12) 0.0273(13) 0.0212(13)
    C12 0.0423(11) 0.0406(11) 0.0555(12) 0.0228(9) 0.0169(9) 0.0160(9)
    C13 0.0475(13) 0.0486(14) 0.124(2) 0.0173(11) 0.0306(14) 0.0259(15)
    C14 0.0775(19) 0.0460(14) 0.148(3) 0.0191(14) 0.043(2) 0.0279(17)
    N1 0.0374(9) 0.0496(10) 0.0691(12) 0.0240(8) 0.0191(8) 0.0161(9)
    O1 0.1177(15) 0.0498(9) 0.0501(10) 0.0486(10) 0.0179(9) 0.0143(8)
    O2 0.1359(18) 0.0542(10) 0.0573(10) 0.0630(12) 0.0200(10) 0.0166(8)
    O3 0.0760(15) 0.0632(14) 0.184(3) 0.0120(12) -0.0075(16) -0.0318(16)
    O4 0.0949(14) 0.0754(13) 0.0623(11) 0.0545(11) 0.0071(10) -0.0064(9)
    O5 0.0400(8) 0.0500(9) 0.0941(13) 0.0261(7) 0.0178(8) 0.0163(8)
    O6 0.0432(8) 0.0396(8) 0.1140(14) 0.0194(7) 0.0259(9) 0.0266(9)
_geom_special_details
;
All e.s.d.'s (except the e.s.d. in the dihedral angle between two l.s. planes)
are estimated using the full covariance matrix. The cell e.s.d.'s are taken
into account individually in the estimation of e.s.d.'s in distances, angles
and torsion angles; correlations between e.s.d.'s in cell parameters are only
used when they are defined by crystal symmetry. An approximate (isotropic)
treatment of cell e.s.d.'s is used for estimating e.s.d.'s involving l.s.
planes.
;
loop_
    _geom_bond_atom_site_label_1
    _geom_bond_atom_site_label_2
    _geom_bond_site_symmetry_2
    _geom_bond_distance
    _geom_bond_publ_flag
    C1 C6 . 1.510(3) ?
    C1 C2 . 1.524(3) ?
    C1 C3 . 1.528(3) ?
    C1 H1A . 0.9800 ?
    C2 O1 . 1.217(3) ?
    C2 O2 . 1.304(2) ?
    C3 C4 . 1.357(3) ?
    C3 C8 . 1.472(3) ?
    C4 N1 . 1.383(3) ?
    C4 C7 . 1.505(3) ?
    C5 C6 . 1.363(3) ?
    C5 N1 . 1.378(3) ?
    C5 C11 . 1.508(3) ?
    C6 C12 . 1.465(3) ?
    C7 H7A . 0.9600 ?
    C7 H7B . 0.9600 ?
    C7 H7C . 0.9600 ?
    C8 O3 . 1.204(3) ?
    C8 O4 . 1.348(3) ?
    C9 O4 . 1.432(4) ?
    C9 C10 . 1.461(8) ?
    C9 H9A . 0.9700 ?
    C9 H9B . 0.9700 ?
    C10 H10D . 0.9600 ?
    C10 H10E . 0.9600 ?
    C10 H10F . 0.9600 ?
    C11 H11A . 0.9600 ?
    C11 H11B . 0.9600 ?
    C11 H11C . 0.9600 ?
    C12 O5 . 1.222(2) ?
    C12 O6 . 1.332(2) ?
    C13 O6 . 1.462(3) ?
    C13 C14 . 1.483(4) ?
    C13 H13A . 0.9700 ?
    C13 H13B . 0.9700 ?
    C14 H14A . 0.9600 ?
    C14 H14B . 0.9600 ?
    C14 H14C . 0.9600 ?
    C9' C10' . 1.499(15) ?
    C9' O4 . 1.649(12) ?
    C9' H9'A . 0.9700 ?
    C9' H9'B . 0.9700 ?
    C10' H10A . 0.9600 ?
    C10' H10B . 0.9600 ?
    C10' H10C . 0.9600 ?
    N1 H1D . 0.8600 ?
    O2 H2A . 0.8200 ?
loop_
    _geom_angle_atom_site_label_1
    _geom_angle_atom_site_label_2
    _geom_angle_atom_site_label_3
    _geom_angle_site_symmetry_1
    _geom_angle_site_symmetry_3
    _geom_angle
    _geom_angle_publ_flag
    C6 C1 C2 . . 111.10(16) ?
    C6 C1 C3 . . 111.42(16) ?
    C2 C1 C3 . . 108.83(16) ?
    C6 C1 H1A . . 108.5 ?
    C2 C1 H1A . . 108.5 ?
    C3 C1 H1A . . 108.5 ?
    O1 C2 O2 . . 122.4(2) ?
    O1 C2 C1 . . 122.99(17) ?
    O2 C2 C1 . . 114.51(17) ?
    C4 C3 C8 . . 121.5(2) ?
    C4 C3 C1 . . 119.72(19) ?
    C8 C3 C1 . . 118.72(19) ?
    C3 C4 N1 . . 119.07(18) ?
    C3 C4 C7 . . 127.0(2) ?
    N1 C4 C7 . . 113.86(19) ?
    C6 C5 N1 . . 118.93(18) ?
    C6 C5 C11 . . 127.8(2) ?
    N1 C5 C11 . . 113.28(17) ?
    C5 C6 C12 . . 125.35(19) ?
    C5 C6 C1 . . 120.07(18) ?
    C12 C6 C1 . . 114.31(16) ?
    C4 C7 H7A . . 109.5 ?
    C4 C7 H7B . . 109.5 ?
    H7A C7 H7B . . 109.5 ?
    C4 C7 H7C . . 109.5 ?
    H7A C7 H7C . . 109.5 ?
    H7B C7 H7C . . 109.5 ?
    O3 C8 O4 . . 122.4(3) ?
    O3 C8 C3 . . 125.8(3) ?
    O4 C8 C3 . . 111.8(2) ?
    O4 C9 C10 . . 107.7(4) ?
    O4 C9 H9A . . 110.2 ?
    C10 C9 H9A . . 110.2 ?
    O4 C9 H9B . . 110.2 ?
    C10 C9 H9B . . 110.2 ?
    H9A C9 H9B . . 108.5 ?
    C9 C10 H10D . . 109.5 ?
    C9 C10 H10E . . 109.5 ?
    H10D C10 H10E . . 109.5 ?
    C9 C10 H10F . . 109.5 ?
    H10D C10 H10F . . 109.5 ?
    H10E C10 H10F . . 109.5 ?
    C5 C11 H11A . . 109.5 ?
    C5 C11 H11B . . 109.5 ?
    H11A C11 H11B . . 109.5 ?
    C5 C11 H11C . . 109.5 ?
    H11A C11 H11C . . 109.5 ?
    H11B C11 H11C . . 109.5 ?
    O5 C12 O6 . . 122.05(19) ?
    O5 C12 C6 . . 122.53(19) ?
    O6 C12 C6 . . 115.42(17) ?
    O6 C13 C14 . . 106.9(2) ?
    O6 C13 H13A . . 110.3 ?
    C14 C13 H13A . . 110.3 ?
    O6 C13 H13B . . 110.3 ?
    C14 C13 H13B . . 110.3 ?
    H13A C13 H13B . . 108.6 ?
    C13 C14 H14A . . 109.5 ?
    C13 C14 H14B . . 109.5 ?
    H14A C14 H14B . . 109.5 ?
    C13 C14 H14C . . 109.5 ?
    H14A C14 H14C . . 109.5 ?
    H14B C14 H14C . . 109.5 ?
    C10' C9' O4 . . 97.3(9) ?
    C10' C9' H9'A . . 112.3 ?
    O4 C9' H9'A . . 112.3 ?
    C10' C9' H9'B . . 112.3 ?
    O4 C9' H9'B . . 112.3 ?
    H9'A C9' H9'B . . 109.9 ?
    C9' C10' H10A . . 109.5 ?
    C9' C10' H10B . . 109.5 ?
    H10A C10' H10B . . 109.5 ?
    C9' C10' H10C . . 109.5 ?
    H10A C10' H10C . . 109.5 ?
    H10B C10' H10C . . 109.5 ?
    C5 N1 C4 . . 123.75(16) ?
    C5 N1 H1D . . 118.1 ?
    C4 N1 H1D . . 118.1 ?
    C2 O2 H2A . . 109.5 ?
    C8 O4 C9 . . 121.9(3) ?
    C8 O4 C9' . . 97.6(5) ?
    C12 O6 C13 . . 117.96(17) ?
loop_
    _geom_torsion_atom_site_label_1
    _geom_torsion_atom_site_label_2
    _geom_torsion_atom_site_label_3
    _geom_torsion_atom_site_label_4
    _geom_torsion_site_symmetry_1
    _geom_torsion_site_symmetry_2
    _geom_torsion_site_symmetry_3
    _geom_torsion_site_symmetry_4
    _geom_torsion
    _geom_torsion_publ_flag
    C6 C1 C2 O1 . . . . -17.2(3) ?
    C3 C1 C2 O1 . . . . 105.9(2) ?
    C6 C1 C2 O2 . . . . 166.01(18) ?
    C3 C1 C2 O2 . . . . -70.9(2) ?
    C6 C1 C3 C4 . . . . 25.8(3) ?
    C2 C1 C3 C4 . . . . -97.1(2) ?
    C6 C1 C3 C8 . . . . -156.7(2) ?
    C2 C1 C3 C8 . . . . 80.4(2) ?
    C8 C3 C4 N1 . . . . 175.1(2) ?
    C1 C3 C4 N1 . . . . -7.5(3) ?
    C8 C3 C4 C7 . . . . -2.6(4) ?
    C1 C3 C4 C7 . . . . 174.8(2) ?
    N1 C5 C6 C12 . . . . -178.35(18) ?
    C11 C5 C6 C12 . . . . 1.5(4) ?
    N1 C5 C6 C1 . . . . 8.0(3) ?
    C11 C5 C6 C1 . . . . -172.2(2) ?
    C2 C1 C6 C5 . . . . 95.5(2) ?
    C3 C1 C6 C5 . . . . -26.0(3) ?
    C2 C1 C6 C12 . . . . -78.8(2) ?
    C3 C1 C6 C12 . . . . 159.62(17) ?
    C4 C3 C8 O3 . . . . 18.6(5) ?
    C1 C3 C8 O3 . . . . -158.8(3) ?
    C4 C3 C8 O4 . . . . -160.1(2) ?
    C1 C3 C8 O4 . . . . 22.5(3) ?
    C5 C6 C12 O5 . . . . -172.2(2) ?
    C1 C6 C12 O5 . . . . 1.8(3) ?
    C5 C6 C12 O6 . . . . 8.0(3) ?
    C1 C6 C12 O6 . . . . -177.98(17) ?
    C6 C5 N1 C4 . . . . 13.9(3) ?
    C11 C5 N1 C4 . . . . -166.0(2) ?
    C3 C4 N1 C5 . . . . -14.1(3) ?
    C7 C4 N1 C5 . . . . 163.9(2) ?
    O3 C8 O4 C9 . . . . 0.8(5) ?
    C3 C8 O4 C9 . . . . 179.6(3) ?
    O3 C8 O4 C9' . . . . 15.3(6) ?
    C3 C8 O4 C9' . . . . -165.9(5) ?
    C10 C9 O4 C8 . . . . 89.7(5) ?
    C10' C9' O4 C8 . . . . 172.6(8) ?
    O5 C12 O6 C13 . . . . 2.0(3) ?
    C6 C12 O6 C13 . . . . -178.2(2) ?
    C14 C13 O6 C12 . . . . 173.7(2) ?
loop_
    _geom_hbond_atom_site_label_D
    _geom_hbond_atom_site_label_H
    _geom_hbond_atom_site_label_A
    _geom_hbond_site_symmetry_A
    _geom_hbond_distance_DH
    _geom_hbond_distance_HA
    _geom_hbond_distance_DA
    _geom_hbond_angle_DHA
    N1 H1D O5 1_655 0.86 2.17 3.018(2) 166.8
    O2 H2A O1 2_665 0.82 1.82 2.641(2) 175.9
data_New_Global_Publ_Block
_journal_date_recd_electronic     2009-05-13
_journal_date_accepted     2009-06-29
_journal_name_full     'Acta Crystallographica, Section E'
_journal_year     2009
_journal_volume     65
_journal_issue      8
_journal_page_first     o1748
_journal_page_last     o1748
_journal_paper_category     QO
_journal_coeditor_code     KJ2129
_publ_contact_author_name     'De-Hong Wu'
_publ_contact_author_address
;
Ordered Matter Science Research Center
College of Chemistryand Chemical Engineering
School of Materials Science and Engineering
Southeast University
Nanjing 210096
People's Republic of China
;
_publ_contact_author_email     'wudehong@seu.edu.cn'
_publ_contact_author_fax     ?
_publ_contact_author_phone     ?
_publ_section_title
;
3,5-Bis(ethoxycarbonyl)-2,6-dimethyl-1,4-dihydropyridine-4-carboxylic acid
;
loop_
    _publ_author_name
    _publ_author_footnote
    _publ_author_address
    'Wu, De-Hong' .
;
Ordered Matter Science Research Center
College of Chemistry and Chemical Engineering
School of Materials Science and Engineering
Southeast University, Nanjing 210096
People's Republic of China
;
    'Hu, Ling' .
;
Ordered Matter Science Research Center
College of Chemistry and Chemical Engineering
School of Materials Science and Engineering
Southeast University, Nanjing 210096
People's Republic of China
;
