# Supplementary material for: 3,5-Bis(ethoxy­carbon­yl)-2,6-dimethyl-1,4-dihydro­pyridine-4-carboxylic acid
Source: Acta Crystallogr Sect E Struct Rep Online. 2009 Jul 4;65(Pt 8):o1748. doi: 10.1107/S1600536809024945 (PMC2977273; doi:10.1107/S1600536809024945)
Supplement: Supplementary file 2 [file e-65-o1748-Isup2.hkl]

# 
# h,k,l, Fc-squared, Fo-squared, sigma(Fo-squared) and status flag 
# 
data_I
_shelx_title ' a in P-1' 
_shelx_refln_list_code          4 
_shelx_F_calc_maximum       77.06 
_exptl_crystal_F_000       316.00 
_reflns_d_resolution_high  0.8109 
 
loop_ 
 _symmetry_equiv_pos_as_xyz 
 'x, y, z' 
 '-x, -y, -z' 
 
_cell_length_a     7.4450 
_cell_length_b     9.8644 
_cell_length_c    11.9075 
_cell_angle_alpha 104.102 
_cell_angle_beta   97.808 
_cell_angle_gamma 111.658 
 
_shelx_F_squared_multiplier     1.000 
 
loop_ 
 _refln_index_h 
 _refln_index_k 
 _refln_index_l 
 _refln_F_squared_calc 
 _refln_F_squared_meas 
 _refln_F_squared_sigma 
 _refln_observed_status 
   1   0   0      177.77      139.18      3.25 o 
   2   0   0       58.14       59.01      1.09 o 
   3   0   0       45.29       51.08      1.11 o 
   4   0   0       88.05       82.21      2.31 o 
   5   0   0       77.68       66.58      2.23 o 
   6   0   0       62.08       67.89      3.00 o 
   7   0   0        0.62        0.47      0.53 o 
   8   0   0       21.23       32.13      3.90 o 
  -8   1   0        1.33        1.18      0.84 o 
  -7   1   0        0.00        0.39      0.31 o 
  -6   1   0       21.52       24.77      1.89 o 
  -5   1   0      250.89      250.60      4.76 o 
  -4   1   0       30.88       31.14      0.97 o 
  -3   1   0      114.81      109.25      1.63 o 
   1   1   0       82.66       80.58      3.72 o 
   2   1   0      474.04      401.61      5.41 o 
   3   1   0     3066.86     3176.56     18.32 o 
   4   1   0       27.35       23.66      1.09 o 
   5   1   0       37.92       35.71      1.73 o 
   6   1   0        3.00        2.95      0.58 o 
   7   1   0        0.02        0.77      0.59 o 
  -8   2   0        3.08        3.08      0.97 o 
  -7   2   0        0.01        0.48      0.35 o 
  -6   2   0        0.00        4.00      2.07 o 
  -5   2   0        3.19        6.69      0.63 o 
  -4   2   0      151.43      193.86      2.44 o 
  -3   2   0        8.13        7.81      0.71 o 
  -2   2   0      464.09      474.65      2.70 o 
  -1   2   0      167.83      166.14      4.01 o 
   0   2   0        3.74        7.26      0.65 o 
   1   2   0     1467.00     1375.55     12.09 o 
   2   2   0      515.41      530.44      5.24 o 
   3   2   0      126.21      131.23      2.35 o 
   4   2   0       80.57       82.25      2.14 o 
   5   2   0        3.69        2.96      0.47 o 
   6   2   0       11.38        7.51      1.28 o 
   7   2   0        3.82        4.83      1.12 o 
  -8   3   0       20.81       20.66      1.97 o 
  -7   3   0       55.45       58.70      3.26 o 
  -6   3   0       57.07       50.67      1.93 o 
  -5   3   0      433.81      397.96      5.52 o 
  -4   3   0        0.22        0.85      0.37 o 
  -3   3   0      427.00      485.26      3.20 o 
  -2   3   0      180.84      151.18      2.01 o 
  -1   3   0        5.97        8.03      0.38 o 
   0   3   0       22.73       25.36      0.71 o 
   1   3   0      141.27      138.92      2.07 o 
   2   3   0        4.93        4.57      0.56 o 
   3   3   0       28.20       21.59      0.97 o 
   4   3   0        3.47        2.35      0.41 o 
   5   3   0        6.37        4.27      0.67 o 
   6   3   0        3.27        4.52      1.11 o 
   7   3   0        4.27        3.38      1.09 o 
  -9   4   0        0.29        0.51      0.76 o 
  -8   4   0        8.85       12.76      1.95 o 
  -7   4   0       50.02       44.76      2.90 o 
  -6   4   0        2.49        2.57      0.70 o 
  -5   4   0        7.80       11.92      0.73 o 
  -4   4   0      124.74      123.07      2.02 o 
  -3   4   0       79.13      101.85      1.69 o 
  -2   4   0      262.08      287.23      4.20 o 
  -1   4   0      306.75      347.53      2.63 o 
   0   4   0      119.31      126.56      1.76 o 
   1   4   0      316.61      322.77      3.69 o 
   2   4   0       15.77       16.88      0.87 o 
   3   4   0       17.04       19.45      1.26 o 
   4   4   0        2.16        1.82      0.48 o 
   5   4   0        0.01        0.39      0.48 o 
   6   4   0        3.34        2.96      2.34 o 
  -9   5   0        2.01        1.99      0.88 o 
  -8   5   0        7.95        9.30      1.36 o 
  -7   5   0       18.55       20.33      2.04 o 
  -6   5   0        1.24        1.03      0.38 o 
  -5   5   0        1.74        2.66      0.44 o 
  -4   5   0       76.58       83.76      1.65 o 
  -3   5   0       55.46       51.63      1.17 o 
  -2   5   0       16.01       17.41      0.85 o 
  -1   5   0     2698.63     2966.20     17.69 o 
   0   5   0       56.36       64.35      1.45 o 
   1   5   0        1.85        2.26      0.39 o 
   2   5   0      103.34      106.72      2.67 o 
   3   5   0       23.13       21.84      1.35 o 
   4   5   0        0.03        1.35      0.48 o 
   5   5   0        1.61        2.67      1.00 o 
  -9   6   0        0.56        0.00      0.97 o 
  -8   6   0       14.51       16.31      1.89 o 
  -7   6   0       17.38       16.75      1.93 o 
  -6   6   0      143.18      122.91      8.96 o 
  -5   6   0       14.81       16.67      1.16 o 
  -4   6   0        2.19        1.28      0.51 o 
  -3   6   0       36.59       42.53      1.21 o 
  -2   6   0        9.91        7.49      0.56 o 
  -1   6   0        0.03        0.00      0.51 o 
   0   6   0       76.96       89.02      1.93 o 
   1   6   0        2.95        2.57      0.57 o 
   2   6   0      504.20      574.32     18.42 o 
   3   6   0       17.17       23.56      2.41 o 
   4   6   0        7.42        9.94      1.51 o 
   5   6   0        4.03        6.03      1.43 o 
  -8   7   0        1.26        0.74      0.82 o 
  -7   7   0       41.97       53.92      3.79 o 
  -6   7   0        0.73        1.73      0.88 o 
  -5   7   0        0.03        0.00      0.43 o 
  -4   7   0      196.21      200.60      7.16 o 
  -3   7   0      120.50      129.93      2.99 o 
  -2   7   0      110.85       92.08      2.37 o 
  -1   7   0        0.21        0.22      0.49 o 
   0   7   0       49.04       56.40      1.84 o 
   1   7   0      109.22       99.66      2.92 o 
   2   7   0        1.25        0.96      0.64 o 
   3   7   0        0.11        0.00      0.77 o 
   4   7   0        6.43        7.76      1.40 o 
  -8   8   0        7.78       10.98      1.81 o 
  -7   8   0       14.14       15.53      2.05 o 
  -6   8   0       91.07       96.71     16.23 o 
  -5   8   0       51.58       48.93      4.60 o 
  -4   8   0      643.67      695.20     25.42 o 
  -3   8   0       14.46       14.76      0.89 o 
  -2   8   0        1.25        0.99      0.57 o 
  -1   8   0       24.23       17.75      1.04 o 
   0   8   0       12.00       10.62      0.88 o 
   1   8   0       40.08       44.62      4.94 o 
   2   8   0       10.61       10.48      1.74 o 
   3   8   0        5.68        6.09      1.11 o 
  -8   9   0        1.50        0.35      0.86 o 
  -7   9   0        3.36        4.17      0.99 o 
  -6   9   0       25.39       28.16      2.70 o 
  -5   9   0      133.17      139.27      3.93 o 
  -4   9   0       26.24       21.49      1.21 o 
  -3   9   0       31.49       44.62      1.78 o 
  -2   9   0       57.90       52.15      1.73 o 
  -1   9   0       95.49       93.44      3.36 o 
   0   9   0        0.07        0.43      0.51 o 
   1   9   0       15.00       12.80      1.49 o 
   2   9   0        2.76        3.23      0.82 o 
  -7  10   0        0.51        0.98      1.20 o 
  -6  10   0        7.83        6.55      1.13 o 
  -5  10   0        5.29        5.38      0.84 o 
  -4  10   0       19.13       16.94      1.56 o 
  -3  10   0       20.32       18.71      1.22 o 
  -2  10   0       18.96       20.59      1.91 o 
  -1  10   0        1.90        1.10      0.58 o 
   0  10   0        4.51        4.74      1.09 o 
   1  10   0        3.52        5.14      1.86 o 
  -6  11   0       11.62       12.40      1.67 o 
  -5  11   0        5.67        7.19      0.87 o 
  -4  11   0       13.58       15.62      1.11 o 
  -3  11   0        0.19        0.98      1.11 o 
  -2  11   0        2.35        2.91      0.83 o 
  -1  11   0        6.19        9.76      2.10 o 
   1 -11   1        2.48        1.56      0.74 o 
   2 -11   1        3.64        3.93      0.77 o 
   3 -11   1        1.98        4.10      0.79 o 
   4 -11   1        4.04        4.51      0.76 o 
   5 -11   1        9.86        8.69      1.31 o 
   6 -11   1        2.44        1.44      0.83 o 
  -1 -10   1        1.31        2.21      0.95 o 
   0 -10   1       11.13       11.40      1.34 o 
   1 -10   1        7.06        8.12      0.90 o 
   2 -10   1        8.01        6.00      0.85 o 
   3 -10   1       34.01       28.97      1.37 o 
   4 -10   1       25.12       23.12      1.24 o 
   5 -10   1        0.05        0.06      0.51 o 
   6 -10   1       15.51       15.96      2.12 o 
   7 -10   1        9.21       11.49      2.09 o 
  -2  -9   1        0.11        0.57      0.98 o 
  -1  -9   1        2.71        2.53      0.87 o 
   0  -9   1        2.82        1.70      0.57 o 
   1  -9   1       32.49       27.61      1.33 o 
   2  -9   1       47.05       42.90      1.76 o 
   3  -9   1       45.45       45.72      1.78 o 
   4  -9   1        5.22        3.42      0.60 o 
   5  -9   1       65.72       66.70      3.81 o 
   6  -9   1       27.18       34.73      2.83 o 
   7  -9   1        2.18        1.45      0.88 o 
   8  -9   1        3.37        2.14      0.84 o 
  -3  -8   1        0.18        1.04      0.65 o 
  -2  -8   1        2.04        3.57      1.31 o 
  -1  -8   1        0.13        1.14      0.44 o 
   0  -8   1       17.08       14.18      0.92 o 
   1  -8   1       11.05        9.28      0.84 o 
   2  -8   1       41.09       32.53      1.28 o 
   3  -8   1        1.68        2.75      0.54 o 
   4  -8   1      249.79      246.70      9.00 o 
   5  -8   1       27.21       22.81      2.06 o 
   6  -8   1       17.28       19.25      4.77 o 
   7  -8   1        2.08        1.18      0.84 o 
   8  -8   1        0.11        0.27      1.49 o 
  -4  -7   1        0.00        0.68      0.72 o 
  -3  -7   1        6.06        5.33      1.26 o 
  -2  -7   1        7.44        4.92      1.49 o 
  -1  -7   1       50.41       61.39      3.29 o 
   0  -7   1       26.11       27.92      1.35 o 
   1  -7   1        8.56        6.79      0.63 o 
   2  -7   1       43.81       47.60      1.43 o 
   3  -7   1       53.16       57.89      1.93 o 
   4  -7   1       51.14       53.59      1.70 o 
   5  -7   1        2.71        4.12      0.95 o 
   6  -7   1       42.44       41.88      3.08 o 
   7  -7   1       53.22       54.47      3.85 o 
   8  -7   1       22.43       19.57      2.23 o 
  -5  -6   1        8.36        7.95      1.41 o 
  -4  -6   1        6.16        6.37      1.10 o 
  -3  -6   1       22.94       25.18      2.26 o 
  -2  -6   1      344.54      335.13     10.63 o 
  -1  -6   1       31.78       34.57      1.26 o 
   0  -6   1        1.61        0.75      0.49 o 
   1  -6   1      129.00      123.01      2.77 o 
   2  -6   1      335.21      349.64      4.20 o 
   3  -6   1        2.45        4.83      0.52 o 
   4  -6   1      302.99      321.61      7.24 o 
   5  -6   1        1.66        1.11      0.31 o 
   6  -6   1       20.79       23.60      2.26 o 
   7  -6   1       36.64       37.30      3.46 o 
   8  -6   1       16.22       18.86      2.31 o 
  -6  -5   1        0.00        0.83      0.52 o 
  -5  -5   1        3.71        4.19      1.05 o 
  -4  -5   1       24.32       22.90      2.33 o 
  -3  -5   1      222.51      276.19     20.27 o 
  -2  -5   1      104.35      106.23      2.54 o 
  -1  -5   1       61.58       61.99      1.37 o 
   0  -5   1        2.03        3.31      0.40 o 
   1  -5   1      264.95      263.97      4.22 o 
   2  -5   1       57.37       59.34      1.24 o 
   3  -5   1      326.81      366.29      3.37 o 
   4  -5   1        2.64        2.46      0.33 o 
   5  -5   1        0.28        0.36      0.32 o 
   6  -5   1        7.88        8.35      1.38 o 
   7  -5   1       24.68       27.67      2.31 o 
   8  -5   1        1.16        1.78      0.81 o 
  -6  -4   1        1.70        1.01      0.65 o 
  -5  -4   1        0.10        1.04      0.87 o 
  -4  -4   1       55.59       50.37      5.32 o 
  -3  -4   1        3.57        2.70      0.40 o 
  -2  -4   1       57.07       67.51      1.44 o 
  -1  -4   1        0.09        0.74      0.25 o 
   0  -4   1      992.57     1171.97      5.79 o 
   1  -4   1      260.81      267.08      4.67 o 
   2  -4   1       61.20       66.15      1.21 o 
   3  -4   1        2.82        1.99      0.37 o 
   4  -4   1      320.22      363.25      9.73 o 
   5  -4   1       53.02       54.42      1.33 o 
   6  -4   1        0.18        0.98      1.20 o 
   7  -4   1       33.70       28.31      2.51 o 
   8  -4   1        1.41        2.63      1.09 o 
  -7  -3   1        1.84        1.25      0.76 o 
  -6  -3   1        9.05        9.41      1.50 o 
  -5  -3   1       87.79       79.81      3.28 o 
  -4  -3   1       28.52       27.58      1.19 o 
  -3  -3   1        1.88        6.36      0.52 o 
  -2  -3   1       38.71       42.71      1.08 o 
  -1  -3   1      137.89      137.71      5.28 o 
   0  -3   1       69.70       76.40      1.09 o 
   1  -3   1       57.09       68.10      1.90 o 
   2  -3   1      639.17      709.19      4.74 o 
   4  -3   1        0.87        2.42      0.46 o 
   5  -3   1       41.34       38.21      1.91 o 
   6  -3   1        3.47        3.03      0.75 o 
   7  -3   1        2.31        2.03      1.01 o 
   8  -3   1        0.26        1.38      0.77 o 
  -7  -2   1        2.40        1.98      0.69 o 
  -6  -2   1        5.27        6.71      1.16 o 
  -5  -2   1        4.60        3.37      0.65 o 
  -4  -2   1       86.87      111.02      2.85 o 
  -3  -2   1       65.62       67.33      1.18 o 
  -2  -2   1      327.93      351.04      8.95 o 
  -1  -2   1      196.68      184.94      2.47 o 
   0  -2   1      544.78      537.59      6.38 o 
   1  -2   1      708.19      595.59      7.09 o 
   3  -2   1      451.62      435.79      5.58 o 
   4  -2   1        1.20        1.95      0.37 o 
   5  -2   1        1.84        0.66      0.47 o 
   6  -2   1      403.42      433.79     38.75 o 
   7  -2   1       43.59       42.56      3.52 o 
   8  -2   1        8.85        9.47      1.71 o 
  -8  -1   1        7.06       11.86      2.53 o 
  -7  -1   1        5.46        4.71      0.96 o 
  -6  -1   1        1.71        1.17      0.37 o 
  -5  -1   1       79.10       89.32      2.45 o 
  -4  -1   1       25.51       16.02      0.89 o 
  -3  -1   1        5.00        2.65      0.61 o 
  -2  -1   1     1247.48     1090.84     19.17 o 
   3  -1   1      196.24      208.37      2.29 o 
   4  -1   1      150.38      173.55      3.16 o 
   5  -1   1      209.06      194.08      7.14 o 
   6  -1   1       62.74       62.48      2.48 o 
   7  -1   1        0.88        1.44      0.56 o 
   8  -1   1        6.56        7.12      1.25 o 
  -7   0   1       12.34        9.21      1.31 o 
  -6   0   1       12.44        8.79      0.92 o 
  -5   0   1       98.89       87.71      2.30 o 
  -4   0   1      186.44      178.74      2.63 o 
  -3   0   1     1348.85     1382.13      6.90 o 
  -2   0   1     2962.58     2662.40      7.74 o 
  -1   0   1     2050.23     1683.53     19.97 o 
   1   0   1      130.66      164.13      1.21 o 
   2   0   1       43.12       34.91      0.79 o 
   3   0   1       99.66      125.79      1.90 o 
   4   0   1        3.83        1.02      0.46 o 
   5   0   1       28.36       26.25      1.44 o 
   6   0   1       39.91       50.70      3.55 o 
   7   0   1        1.79        1.57      0.58 o 
   8   0   1       23.54       24.39      2.95 o 
  -8   1   1        0.54        0.96      0.76 o 
  -7   1   1        0.01        0.46      0.43 o 
  -6   1   1        0.91        2.10      0.67 o 
  -5   1   1      162.98      171.75      4.14 o 
  -4   1   1      125.66      117.35      1.92 o 
  -3   1   1      686.48      664.13      3.94 o 
  -2   1   1      267.52      230.97      1.85 o 
  -1   1   1     1901.39     1788.28     27.05 o 
   0   1   1       81.86       90.63      0.95 o 
   1   1   1     2424.70     2196.88     15.09 o 
   2   1   1      922.16      909.11      9.96 o 
   3   1   1      453.17      426.06      7.38 o 
   4   1   1       69.70       71.17      1.80 o 
   5   1   1       24.04       18.46      1.19 o 
   6   1   1        7.17        3.78      0.74 o 
   7   1   1        0.02        0.00      0.68 o 
  -8   2   1       31.89       35.71      2.18 o 
  -7   2   1       11.74       11.59      1.07 o 
  -6   2   1      656.09      689.88     15.70 o 
  -5   2   1      127.53      101.27      2.14 o 
  -4   2   1       92.50       78.26      2.13 o 
  -3   2   1      213.46      219.54      2.16 o 
  -2   2   1      914.08      877.42      4.20 o 
  -1   2   1       17.19       22.24      0.75 o 
   0   2   1       43.09       40.83      0.83 o 
   1   2   1      177.33      144.77      2.67 o 
   2   2   1      150.82      201.15      4.29 o 
   3   2   1      198.99      216.84      3.12 o 
   4   2   1       77.16       69.50      2.65 o 
   5   2   1       19.09       13.37      0.99 o 
   6   2   1        3.71        1.88      0.50 o 
   7   2   1        1.65        1.28      0.56 o 
  -9   3   1        1.04        0.31      0.75 o 
  -8   3   1       22.77       25.59      2.47 o 
  -7   3   1        1.54        2.44      0.60 o 
  -6   3   1        1.70        1.27      0.54 o 
  -5   3   1       13.89       19.67      0.99 o 
  -4   3   1       93.76       91.36      1.63 o 
  -3   3   1      638.72      721.15     12.02 o 
  -2   3   1      105.43       95.15      1.56 o 
  -1   3   1      996.32      998.29     15.76 o 
   0   3   1      247.14      260.17      2.08 o 
   1   3   1       14.54       11.57      0.74 o 
   2   3   1        0.30        1.78      0.62 o 
   3   3   1       13.16       20.58      1.10 o 
   4   3   1       10.68       10.23      0.92 o 
   5   3   1       41.17       37.61      3.24 o 
   6   3   1        0.12        0.85      0.55 o 
  -9   4   1        0.23        0.14      0.49 o 
  -8   4   1        0.00        1.26      0.83 o 
  -7   4   1       15.18       14.23      1.14 o 
  -6   4   1       33.79       41.65      1.70 o 
  -5   4   1        0.65        3.35      0.49 o 
  -4   4   1       15.82       11.71      0.75 o 
  -3   4   1      181.16      225.93      2.87 o 
  -2   4   1     2122.79     2199.04      6.65 o 
  -1   4   1      353.48      453.80      3.12 o 
   0   4   1      227.94      285.01      2.76 o 
   1   4   1       16.14       18.44      0.82 o 
   2   4   1       30.77       27.47      1.43 o 
   3   4   1        0.03        1.38      0.56 o 
   4   4   1        3.28        3.02      0.62 o 
   5   4   1       11.63        9.20      1.46 o 
   6   4   1        1.08        1.86      1.01 o 
  -9   5   1        0.21        0.26      0.88 o 
  -8   5   1        0.39        1.38      0.68 o 
  -7   5   1        3.86        3.28      0.97 o 
  -6   5   1      122.79      103.19      2.47 o 
  -5   5   1        0.60        1.24      0.47 o 
  -4   5   1      109.06      103.74      2.13 o 
  -3   5   1       90.49      100.46      1.87 o 
  -2   5   1       14.49       20.42      0.73 o 
  -1   5   1      307.53      303.68      3.04 o 
   0   5   1      111.90      117.90      2.02 o 
   1   5   1      169.41      192.44      4.06 o 
   2   5   1      159.08      160.68      4.44 o 
   3   5   1       13.28       16.06      1.19 o 
   4   5   1        4.80        5.25      0.94 o 
   5   5   1       12.06       14.33      2.51 o 
  -9   6   1        0.74        2.60      1.33 o 
  -8   6   1        1.48        1.42      1.15 o 
  -7   6   1       10.61        8.52      1.17 o 
  -6   6   1       31.48       30.41      1.71 o 
  -5   6   1       54.37       62.99      2.14 o 
  -4   6   1      120.50      123.56      2.82 o 
  -3   6   1      657.69      747.22      6.63 o 
  -2   6   1       27.26       18.41      0.84 o 
  -1   6   1       52.20       60.83      1.57 o 
   0   6   1       26.17       20.60      1.03 o 
   1   6   1      181.68      176.73      6.80 o 
   2   6   1      137.57      129.19      5.72 o 
   3   6   1        7.82        8.76      1.23 o 
   4   6   1        4.16        4.60      1.00 o 
  -8   7   1        1.81        1.90      0.91 o 
  -7   7   1       51.17       46.67      3.24 o 
  -6   7   1       32.02       30.36      2.46 o 
  -5   7   1       77.41       76.32      2.24 o 
  -4   7   1      241.51      270.54      6.06 o 
  -3   7   1        2.62        2.52      0.44 o 
  -2   7   1        0.19        0.38      0.48 o 
  -1   7   1       14.11       16.18      0.94 o 
   0   7   1      118.82      116.19      2.37 o 
   1   7   1        0.69        1.25      0.51 o 
   2   7   1       10.59       13.97      1.08 o 
   3   7   1        1.23        1.38      0.77 o 
   4   7   1        5.72        4.21      1.12 o 
  -8   8   1        1.60        2.72      1.09 o 
  -7   8   1        6.40        5.63      1.01 o 
  -6   8   1       98.25       97.18      5.60 o 
  -5   8   1        4.62        4.76      0.96 o 
  -4   8   1       57.12       68.61      2.32 o 
  -3   8   1       54.54       58.14      2.03 o 
  -2   8   1        5.88        6.28      0.70 o 
  -1   8   1       25.19       19.72      1.53 o 
   0   8   1       33.45       33.26      1.48 o 
   1   8   1        1.11        1.40      0.69 o 
   2   8   1        0.04        1.07      0.83 o 
   3   8   1        0.86        0.37      0.70 o 
  -8   9   1       10.01        8.08      1.41 o 
  -7   9   1       11.42       13.28      1.75 o 
  -6   9   1        2.93        2.00      0.81 o 
  -5   9   1       54.20       45.48      2.14 o 
  -4   9   1       24.86       24.90      1.39 o 
  -3   9   1        9.66        7.11      0.79 o 
  -2   9   1       32.64       38.16      1.76 o 
  -1   9   1        9.80       12.32      1.26 o 
   0   9   1        9.44        8.82      0.91 o 
   1   9   1        0.05        0.21      0.63 o 
   2   9   1        8.03        9.02      2.00 o 
  -7  10   1        8.53        7.00      1.35 o 
  -6  10   1        9.94       10.45      1.68 o 
  -5  10   1        1.24        0.92      0.36 o 
  -4  10   1        2.56        3.08      0.56 o 
  -3  10   1       23.09       19.02      1.24 o 
  -2  10   1       11.10        8.85      1.31 o 
  -1  10   1        0.01        0.00      0.66 o 
   0  10   1        1.71        4.26      2.00 o 
  -6  11   1        5.95        7.32      1.72 o 
  -5  11   1        1.06        1.55      0.70 o 
  -4  11   1       10.10       12.35      1.46 o 
  -3  11   1        1.90        3.73      0.94 o 
  -2  11   1        1.94        2.84      0.92 o 
   3 -12   2        0.09        0.44      0.51 o 
   4 -12   2       30.11       35.80      2.12 o 
   0 -11   2        1.38        1.46      0.82 o 
   1 -11   2        1.85        1.69      1.50 o 
   2 -11   2        1.77        1.10      0.54 o 
   3 -11   2        0.00        0.23      0.65 o 
   4 -11   2        1.81        0.95      0.79 o 
   5 -11   2        2.03        3.02      0.93 o 
   6 -11   2        0.30        1.02      0.78 o 
  -1 -10   2        0.92        0.68      0.78 o 
   0 -10   2       13.06       17.30      1.73 o 
   1 -10   2        1.47        3.17      1.35 o 
   2 -10   2        0.56        1.93      0.67 o 
   3 -10   2        0.19        0.00      0.59 o 
   4 -10   2        2.17        1.19      0.56 o 
   5 -10   2        2.03        2.46      1.02 o 
   6 -10   2        2.49        1.67      0.85 o 
   7 -10   2        0.34        1.39      0.65 o 
  -2  -9   2        1.08        0.81      0.68 o 
  -1  -9   2        0.10        0.62      0.55 o 
   0  -9   2       26.20       27.94      1.55 o 
   1  -9   2       22.96       23.12      1.88 o 
   2  -9   2        1.99        2.15      0.88 o 
   3  -9   2        6.54        8.17      0.81 o 
   4  -9   2      171.99      181.35      8.67 o 
   5  -9   2       27.82       29.63      2.07 o 
   6  -9   2       28.48       33.06      3.32 o 
   7  -9   2       12.85       14.04      3.51 o 
   8  -9   2        6.46        7.90      1.56 o 
  -3  -8   2        5.61        3.84      1.15 o 
  -2  -8   2        0.00        0.64      0.83 o 
  -1  -8   2        0.03        0.00      0.58 o 
   0  -8   2       23.11       22.97      1.37 o 
   1  -8   2        0.04        0.33      0.47 o 
   2  -8   2       23.93       31.04      1.36 o 
   3  -8   2        8.22        8.39      0.73 o 
   4  -8   2       79.68       87.83      2.78 o 
   5  -8   2        3.59        4.53      1.02 o 
   6  -8   2       17.68       15.33      1.89 o 
   7  -8   2      107.10      100.32      7.06 o 
   8  -8   2       10.69       10.83      1.79 o 
  -4  -7   2        0.91        0.18      0.84 o 
  -3  -7   2        6.90        5.40      1.06 o 
  -2  -7   2       65.78       62.90      2.96 o 
  -1  -7   2       31.12       30.45      1.25 o 
   0  -7   2      224.12      229.89      4.71 o 
   1  -7   2       36.21       39.37      2.29 o 
   2  -7   2      152.42      161.37      2.87 o 
   3  -7   2      188.38      189.83      3.97 o 
   4  -7   2        4.45        4.06      0.59 o 
   5  -7   2       26.60       24.29      2.52 o 
   6  -7   2       51.17       53.85      4.99 o 
   7  -7   2        4.64        6.03      1.27 o 
   8  -7   2       14.01       15.58      2.02 o 
  -5  -6   2        0.00        0.36      0.57 o 
  -4  -6   2       21.61       24.85      2.71 o 
  -3  -6   2        9.30        6.46      1.10 o 
  -2  -6   2      530.88      543.15     36.42 o 
  -1  -6   2        1.60        1.30      0.35 o 
   0  -6   2       65.12       72.95      1.74 o 
   1  -6   2       16.58       16.77      1.18 o 
   2  -6   2       86.78       98.33      1.91 o 
   3  -6   2      202.70      196.85      3.67 o 
   4  -6   2      146.56      149.85      7.32 o 
   5  -6   2      100.97      107.89      5.68 o 
   6  -6   2       36.94       28.92      2.67 o 
   7  -6   2        3.00        3.21      1.22 o 
   8  -6   2        1.61        1.11      0.76 o 
  -6  -5   2        0.50        1.05      0.62 o 
  -5  -5   2        2.69        4.55      1.35 o 
  -4  -5   2       11.86       10.76      1.65 o 
  -3  -5   2        5.37        5.65      0.95 o 
  -2  -5   2       35.18       29.69      1.20 o 
  -1  -5   2       33.62       36.58      1.22 o 
   0  -5   2      735.16      822.80      8.90 o 
   1  -5   2     1276.22     1454.16      9.32 o 
   2  -5   2       18.09       18.67      0.74 o 
   3  -5   2       54.87       34.74      1.04 o 
   4  -5   2       51.53       62.18      4.73 o 
   5  -5   2       59.07       63.23      3.56 o 
   6  -5   2        2.45        1.97      0.85 o 
   7  -5   2       33.00       39.81      3.35 o 
   8  -5   2        1.09        1.64      0.87 o 
  -6  -4   2        1.09        2.37      0.93 o 
  -5  -4   2       89.32      101.61      7.02 o 
  -4  -4   2        7.18        6.63      1.31 o 
  -3  -4   2       59.74       66.63      5.27 o 
  -2  -4   2        0.00        0.03      0.14 o 
  -1  -4   2      111.13      107.38      2.80 o 
   0  -4   2      171.08      167.04      2.87 o 
   1  -4   2      507.30      539.61      8.11 o 
   2  -4   2      459.03      460.38      5.26 o 
   4  -4   2        5.20        7.04      1.30 o 
   5  -4   2      127.61      144.07      4.49 o 
   6  -4   2       11.49        9.49      1.55 o 
   7  -4   2        2.81        2.63      1.29 o 
   8  -4   2        1.25        1.69      1.09 o 
  -7  -3   2        3.91        3.55      1.10 o 
  -6  -3   2        3.10        2.71      1.16 o 
  -5  -3   2       15.20       13.18      1.78 o 
  -4  -3   2        1.54        1.41      0.67 o 
  -3  -3   2       91.66      111.05      4.30 o 
  -2  -3   2       60.33       70.31      1.19 o 
  -1  -3   2       58.35       56.25      2.36 o 
   0  -3   2      287.40      292.33      2.06 o 
   1  -3   2      297.12      283.36      6.51 o 
   2  -3   2      126.51      104.81      3.21 o 
   3  -3   2       33.24       39.76      4.83 o 
   4  -3   2        9.11        6.42      1.43 o 
   5  -3   2        8.00        9.05      1.29 o 
   6  -3   2      657.14      706.87     13.70 o 
   7  -3   2       11.94       11.54      1.86 o 
   8  -3   2       30.12       40.59      3.61 o 
  -7  -2   2        6.18        8.18      1.47 o 
  -6  -2   2       11.79        8.48      1.50 o 
  -5  -2   2        7.54        5.11      0.67 o 
  -4  -2   2       53.24       48.65      1.31 o 
  -3  -2   2      188.37      185.73      2.03 o 
  -2  -2   2       13.61       15.06      0.36 o 
  -1  -2   2       11.88        9.03      0.80 o 
   0  -2   2      627.41      569.90      3.40 o 
   1  -2   2      152.95      118.88      1.52 o 
   2  -2   2      153.47      128.51      2.95 o 
   3  -2   2        2.94        5.63      0.95 o 
   4  -2   2      163.53      143.61      3.32 o 
   5  -2   2       11.99       13.68      1.49 o 
   6  -2   2        4.19        4.63      0.79 o 
   7  -2   2        0.29        0.69      0.69 o 
   8  -2   2        3.03        0.99      1.48 o 
  -8  -1   2        4.06        5.83      1.32 o 
  -7  -1   2       10.79        8.10      1.59 o 
  -6  -1   2       17.17       14.46      2.01 o 
  -5  -1   2      114.82      116.24      2.79 o 
  -4  -1   2      122.23      103.21      1.89 o 
  -3  -1   2      305.90      339.49      3.89 o 
  -2  -1   2       49.91       56.33      2.17 o 
  -1  -1   2      660.56      639.73      4.66 o 
   0  -1   2     1530.25     1422.67     22.75 o 
   1  -1   2       86.54       99.62      0.88 o 
   2  -1   2      159.69      137.13      1.58 o 
   3  -1   2        4.54        4.12      0.62 o 
   4  -1   2       55.56       59.16      1.97 o 
   5  -1   2        0.00        1.23      0.43 o 
   6  -1   2        8.04        8.07      1.21 o 
   7  -1   2        0.02        0.51      0.64 o 
   8  -1   2        8.05       11.86      1.62 o 
  -8   0   2       24.73       25.20      2.50 o 
  -7   0   2        2.51        2.51      0.58 o 
  -6   0   2       39.20       38.85      1.62 o 
  -5   0   2       32.65       26.61      1.13 o 
  -4   0   2      409.22      484.21      5.93 o 
  -3   0   2        3.28        2.92      0.42 o 
  -2   0   2      927.38      943.48      8.89 o 
  -1   0   2     1166.35     1037.28     16.57 o 
   0   0   2      914.43      963.85     23.13 o 
   1   0   2      688.01      670.58      7.34 o 
   2   0   2       79.08       67.77      1.38 o 
   3   0   2      741.29      725.57      8.11 o 
   4   0   2       29.15       29.71      1.47 o 
   5   0   2        0.25        0.30      0.36 o 
   6   0   2       20.19       15.60      1.59 o 
   7   0   2        0.63        0.12      0.63 o 
  -8   1   2        3.23        2.83      1.26 o 
  -7   1   2        9.40        8.81      0.87 o 
  -6   1   2      851.29      915.90      9.04 o 
  -5   1   2      110.34      113.06      2.31 o 
  -4   1   2       63.59       43.89      1.16 o 
  -3   1   2        1.92        1.28      0.31 o 
  -2   1   2      224.34      204.26      3.59 o 
  -1   1   2     3405.64     2832.52      5.53 o 
   0   1   2      918.71      913.54      9.13 o 
   1   1   2      259.04      226.32      1.90 o 
   2   1   2      480.13      481.31      3.65 o 
   3   1   2       77.37       98.88      2.03 o 
   4   1   2        0.22        1.14      0.46 o 
   5   1   2        0.00        0.23      0.48 o 
   6   1   2        1.84        0.99      0.50 o 
   7   1   2        6.05        5.42      1.47 o 
  -8   2   2       14.80       16.76      1.47 o 
  -7   2   2        0.07        0.97      0.60 o 
  -6   2   2       12.94       24.71      1.46 o 
  -5   2   2        9.33        8.56      0.94 o 
  -4   2   2        0.52        0.86      0.48 o 
  -3   2   2      857.43      906.00      5.01 o 
  -2   2   2       68.79       72.23      1.09 o 
  -1   2   2      121.54      118.73      2.51 o 
   0   2   2      424.39      425.59      2.87 o 
   1   2   2      103.62      103.59      1.60 o 
   2   2   2       96.27       97.88      2.75 o 
   3   2   2        0.84        0.83      0.47 o 
   4   2   2       81.49       77.87      3.05 o 
   5   2   2       50.14       39.99      2.06 o 
   6   2   2        0.00        0.41      0.37 o 
   7   2   2       11.27       10.94      2.36 o 
  -9   3   2        1.18        0.87      1.16 o 
  -8   3   2       10.72       15.35      1.59 o 
  -7   3   2       44.72       46.33      2.20 o 
  -6   3   2        0.65        0.32      0.58 o 
  -5   3   2       21.38       19.41      1.08 o 
  -4   3   2      645.93      765.62     10.88 o 
  -3   3   2       74.04       82.14      1.99 o 
  -2   3   2      254.84      226.29     10.00 o 
  -1   3   2      114.97      124.38      4.24 o 
   0   3   2      976.00     1072.63      6.16 o 
   1   3   2        0.03        0.98      0.51 o 
   2   3   2       97.41      112.23      2.07 o 
   3   3   2        5.98        4.15      0.65 o 
   4   3   2       26.21       24.37      1.53 o 
   5   3   2        2.61        1.42      0.56 o 
   6   3   2        6.18        3.93      0.87 o 
  -9   4   2        0.00        0.06      0.77 o 
  -8   4   2        6.88        5.18      1.03 o 
  -7   4   2       31.17       25.89      2.94 o 
  -6   4   2        6.62        8.28      0.83 o 
  -5   4   2      157.83      199.82      4.22 o 
  -4   4   2       71.52       73.16      1.65 o 
  -3   4   2        2.31        4.17      0.49 o 
  -2   4   2       11.17        8.47      0.48 o 
  -1   4   2      140.58      153.83      2.34 o 
   0   4   2       65.85       77.36      1.28 o 
   1   4   2      246.18      225.66      3.09 o 
   2   4   2        0.17        0.20      0.44 o 
   3   4   2      106.23      111.56      5.44 o 
   4   4   2       38.86       39.89      1.53 o 
   5   4   2        0.52        1.59      1.09 o 
  -9   5   2        1.15        2.56      0.78 o 
  -8   5   2       20.18       19.31      2.20 o 
  -7   5   2        6.82        5.73      0.76 o 
  -6   5   2       34.66       27.46      1.37 o 
  -5   5   2       46.02       46.85      1.83 o 
  -4   5   2      126.33      115.63      2.62 o 
  -3   5   2      103.29      104.83      2.15 o 
  -2   5   2       13.81       10.11      0.56 o 
  -1   5   2       83.62      107.77      3.05 o 
   0   5   2       62.57       68.73      1.66 o 
   1   5   2        1.18        0.28      0.36 o 
   2   5   2      767.46      855.43     27.00 o 
   3   5   2        2.12        2.60      1.24 o 
   4   5   2        0.26        0.45      0.52 o 
   5   5   2        0.05        0.00      0.73 o 
  -9   6   2        4.21        4.01      1.09 o 
  -8   6   2       10.83       10.48      1.43 o 
  -7   6   2      140.56      137.25      7.11 o 
  -6   6   2       55.46       50.75      2.12 o 
  -5   6   2        7.47       11.24      0.92 o 
  -4   6   2       30.15       35.84      2.20 o 
  -3   6   2        7.80        8.48      0.66 o 
  -2   6   2       25.89       36.98      1.17 o 
  -1   6   2        0.00        0.29      0.43 o 
   0   6   2        0.51        0.94      0.54 o 
   1   6   2      105.00      132.01      3.24 o 
   2   6   2        0.58        0.70      0.63 o 
   3   6   2        0.02        0.69      0.40 o 
   4   6   2        5.23        6.57      1.19 o 
  -8   7   2       10.51       12.59      1.79 o 
  -7   7   2        5.33        4.23      0.99 o 
  -6   7   2        9.89       11.05      1.05 o 
  -5   7   2       73.87       79.34      6.70 o 
  -4   7   2      238.60      246.57     10.20 o 
  -3   7   2        0.07        0.00      0.40 o 
  -2   7   2       32.35       28.05      1.18 o 
  -1   7   2        6.69        8.51      0.72 o 
   0   7   2        0.28        1.58      1.02 o 
   1   7   2        2.99        4.07      0.67 o 
   2   7   2        0.55        0.98      0.51 o 
   3   7   2       10.66       10.83      2.34 o 
  -8   8   2        0.01        1.18      0.75 o 
  -7   8   2        0.58        0.93      1.05 o 
  -6   8   2       43.08       40.75      3.43 o 
  -5   8   2       60.81       62.50      1.89 o 
  -4   8   2       15.22       11.22      1.00 o 
  -3   8   2       25.80       32.62      1.47 o 
  -2   8   2        2.55        1.83      0.49 o 
  -1   8   2        0.00        0.75      0.72 o 
   0   8   2       25.93       28.39      1.61 o 
   1   8   2        0.48        0.52      0.64 o 
   2   8   2       12.58       15.23      1.52 o 
  -8   9   2       10.90       11.84      4.03 o 
  -7   9   2        0.00        0.36      0.63 o 
  -6   9   2       14.66       15.43      1.86 o 
  -5   9   2       24.20       26.04      1.66 o 
  -4   9   2       26.04       22.07      1.51 o 
  -3   9   2        7.87        4.09      0.69 o 
  -2   9   2       37.03       30.06      1.89 o 
  -1   9   2        0.78        0.08      0.77 o 
   0   9   2        0.98        1.27      0.57 o 
   1   9   2        6.62        7.64      2.30 o 
  -7  10   2        4.79        6.41      2.10 o 
  -6  10   2        0.70        0.00      0.65 o 
  -5  10   2       24.67       21.70      1.60 o 
  -4  10   2        1.05        1.48      0.86 o 
  -3  10   2        1.01        2.47      0.89 o 
  -2  10   2       11.38       12.35      1.41 o 
  -1  10   2        1.42        1.48      0.87 o 
  -5  11   2        2.88        2.53      1.36 o 
  -4  11   2       10.35       11.92      1.43 o 
  -3  11   2        0.95        1.39      0.88 o 
   3 -12   3        2.46        2.27      0.76 o 
   4 -12   3        0.01        0.18      0.73 o 
   0 -11   3        3.31        4.43      1.68 o 
   1 -11   3        5.76        8.10      1.30 o 
   2 -11   3        0.00        1.14      0.61 o 
   3 -11   3        7.82        8.18      0.95 o 
   4 -11   3        0.32        0.43      0.53 o 
   5 -11   3        8.36        8.90      1.33 o 
   6 -11   3        0.09        0.27      0.69 o 
  -1 -10   3        1.28        1.54      0.80 o 
   0 -10   3       11.14       10.27      1.52 o 
   1 -10   3        6.73        5.55      0.73 o 
   2 -10   3        2.77        4.72      0.82 o 
   3 -10   3       86.79       89.86      3.73 o 
   4 -10   3        4.09        4.38      0.79 o 
   5 -10   3       28.23       27.48      1.91 o 
   6 -10   3        2.55        2.84      1.33 o 
   7 -10   3        3.76        3.62      1.36 o 
  -3  -9   3        0.27        1.20      0.72 o 
  -2  -9   3        1.42        1.21      0.89 o 
  -1  -9   3        1.16        0.59      0.69 o 
   0  -9   3       11.90        9.75      1.37 o 
   1  -9   3      116.85      113.10      4.36 o 
   2  -9   3        7.88        6.44      0.79 o 
   3  -9   3        3.34        2.51      0.57 o 
   4  -9   3       84.32       84.65      2.50 o 
   5  -9   3        0.82        1.32      0.93 o 
   6  -9   3       64.18       60.81      3.61 o 
   7  -9   3        9.35        6.97      1.22 o 
   8  -9   3        7.58        5.61      1.51 o 
  -4  -8   3        7.48        9.28      1.55 o 
  -2  -8   3        0.16        0.53      0.90 o 
  -1  -8   3      171.35      172.80     12.42 o 
   0  -8   3        0.09        0.35      0.52 o 
   1  -8   3        0.99        0.97      0.49 o 
   2  -8   3       23.26       22.69      1.26 o 
   3  -8   3      239.01      243.54      4.95 o 
   4  -8   3      479.04      482.44     20.13 o 
   5  -8   3       13.90       14.96      1.54 o 
   6  -8   3        1.59        1.86      0.70 o 
   7  -8   3        5.80        6.02      1.52 o 
   8  -8   3        0.40        1.41      1.05 o 
  -4  -7   3        0.47        0.25      0.90 o 
  -3  -7   3       40.95       45.07      3.01 o 
  -2  -7   3      190.14      210.99      8.59 o 
  -1  -7   3        1.26        0.67      0.62 o 
   0  -7   3      193.52      222.50      4.47 o 
   1  -7   3        8.23       11.60      0.88 o 
   2  -7   3      209.41      192.83      3.53 o 
   3  -7   3       15.57       14.76      0.77 o 
   4  -7   3        0.30        0.18      0.26 o 
   5  -7   3       17.47       20.87      2.07 o 
   6  -7   3      139.90      139.93      7.21 o 
   7  -7   3       23.94       26.67      3.14 o 
   8  -7   3        0.00        1.03      1.31 o 
  -5  -6   3        0.25        1.26      0.79 o 
  -4  -6   3        2.36        3.36      1.08 o 
  -3  -6   3        0.13        1.10      0.79 o 
  -2  -6   3       45.33       48.35      2.95 o 
  -1  -6   3       80.39       84.56      2.03 o 
   0  -6   3       23.70       21.43      1.00 o 
   1  -6   3      263.93      292.39      5.28 o 
   2  -6   3      220.41      195.96      3.03 o 
   3  -6   3      219.14      211.16      3.21 o 
   4  -6   3        9.97        9.86      1.47 o 
   5  -6   3       21.95       24.37      3.29 o 
   6  -6   3        0.01        0.00      0.94 o 
   7  -6   3        3.06        2.39      1.06 o 
   8  -6   3       24.53       29.80      3.02 o 
  -6  -5   3        0.00        0.00      0.80 o 
  -5  -5   3        0.04        0.00      0.83 o 
  -4  -5   3        2.16        2.47      0.70 o 
  -3  -5   3       89.15      102.97      6.07 o 
  -2  -5   3       75.09       80.96      2.61 o 
  -1  -5   3        8.54        9.24      0.52 o 
   0  -5   3      160.07      175.35      2.45 o 
   1  -5   3      229.01      219.24      2.51 o 
   2  -5   3       10.36       12.75      0.70 o 
   3  -5   3       50.63       44.46      1.32 o 
   4  -5   3      254.22      298.86      9.30 o 
   5  -5   3       14.80       13.19      1.64 o 
   6  -5   3       15.49       17.04      2.28 o 
   7  -5   3        0.46        0.86      0.80 o 
   8  -5   3        8.92        7.71      1.35 o 
  -6  -4   3        5.58        6.55      1.40 o 
  -5  -4   3        1.28        2.88      0.87 o 
  -4  -4   3        0.65        1.83      0.99 o 
  -3  -4   3        2.82        0.30      0.60 o 
  -2  -4   3       58.02       47.28      2.48 o 
  -1  -4   3        1.41        1.49      0.43 o 
   0  -4   3        0.00        0.01      0.24 o 
   1  -4   3        1.05        1.29      0.27 o 
   2  -4   3        1.01        0.89      0.24 o 
   3  -4   3      130.22      116.64      6.63 o 
   4  -4   3       20.74       21.85      2.14 o 
   5  -4   3      192.74      179.55      6.96 o 
   6  -4   3       75.91       82.70      5.20 o 
   7  -4   3       68.70       77.25      4.36 o 
   8  -4   3        8.00       10.92      2.59 o 
  -7  -3   3        2.31        2.80      1.14 o 
  -6  -3   3       30.21       24.81      2.98 o 
  -5  -3   3        4.80        2.93      1.04 o 
  -4  -3   3        2.57        2.86      0.75 o 
  -3  -3   3        0.74        0.24      0.72 o 
  -2  -3   3      789.90      865.77     11.23 o 
  -1  -3   3       24.74        0.00      0.20 o 
   0  -3   3      190.22      197.11      2.89 o 
   1  -3   3        0.13        0.00      0.30 o 
   2  -3   3      506.28      564.57     19.09 o 
   3  -3   3      574.29      590.08      8.70 o 
   4  -3   3      213.38      200.34      4.48 o 
   5  -3   3       19.58       16.16      1.64 o 
   6  -3   3       15.18       23.63      3.04 o 
   7  -3   3        0.00        1.00      0.62 o 
   8  -3   3        0.40        1.00      0.92 o 
  -7  -2   3        1.20        0.48      1.06 o 
  -6  -2   3        2.01        3.14      0.99 o 
  -5  -2   3        0.58        0.67      0.78 o 
  -4  -2   3      422.54      437.79     10.83 o 
  -3  -2   3      540.23      582.99      4.85 o 
  -2  -2   3       20.41       23.20      1.51 o 
  -1  -2   3     1715.73     1603.58     17.26 o 
   0  -2   3      342.33      314.28      5.95 o 
   1  -2   3     1631.27     1413.66      5.99 o 
   2  -2   3      140.41      131.12      3.22 o 
   3  -2   3      116.16       88.98      1.01 o 
   4  -2   3        3.60        3.64      0.34 o 
   5  -2   3      191.46      195.30      6.42 o 
   6  -2   3       13.73       14.71      1.91 o 
   7  -2   3        2.40        1.64      0.65 o 
   8  -2   3        7.44        7.06      1.28 o 
  -8  -1   3       15.28       14.18      3.79 o 
  -7  -1   3        0.86        1.59      0.67 o 
  -6  -1   3        6.90        6.20      0.68 o 
  -5  -1   3        6.44        4.84      0.60 o 
  -4  -1   3        1.44        4.28      0.46 o 
  -3  -1   3      538.65      599.03      5.49 o 
  -2  -1   3      342.74      367.19      3.53 o 
  -1  -1   3      979.75     1029.35      6.84 o 
   1  -1   3     1918.38     1759.97     11.39 o 
   2  -1   3      892.95      944.36     10.33 o 
   3  -1   3        7.37        6.81      0.52 o 
   4  -1   3       20.97       17.50      0.86 o 
   5  -1   3        8.54        8.55      0.75 o 
   6  -1   3       22.76       26.23      1.25 o 
   7  -1   3        3.27        2.84      0.83 o 
  -8   0   3        9.11        9.82      1.55 o 
  -7   0   3        6.98        6.33      0.74 o 
  -6   0   3       14.53       15.46      1.02 o 
  -5   0   3      295.84      300.88      5.67 o 
  -4   0   3       11.13       10.35      1.26 o 
  -3   0   3        4.11        4.16      0.41 o 
  -2   0   3     1171.83     1085.19      5.09 o 
  -1   0   3     1112.73     1038.94     11.21 o 
   1   0   3      759.43      676.91      3.68 o 
   2   0   3       58.18       48.10      1.14 o 
   3   0   3      699.40      778.15      8.40 o 
   4   0   3       38.73       32.93      1.28 o 
   5   0   3        0.01        0.15      0.36 o 
   6   0   3       10.86        9.18      0.84 o 
   7   0   3        0.01        0.68      0.93 o 
  -8   1   3        0.01        0.01      0.68 o 
  -7   1   3        9.54        7.25      1.12 o 
  -6   1   3       76.85       85.52      3.75 o 
  -5   1   3        6.41        3.75      0.62 o 
  -4   1   3       23.83       30.41      0.99 o 
  -3   1   3       24.55       29.36      0.91 o 
  -2   1   3     1451.79     1406.19      6.69 o 
  -1   1   3       82.40       70.50      2.95 o 
   1   1   3      313.30      292.32      3.25 o 
   2   1   3      675.65      772.79      6.41 o 
   3   1   3        0.01        0.11      0.38 o 
   4   1   3        9.00        5.70      0.66 o 
   5   1   3        4.03        2.92      0.52 o 
   6   1   3       18.40       13.81      1.00 o 
   7   1   3        2.60        0.00      1.08 o 
  -8   2   3        0.52        0.81      0.57 o 
  -7   2   3       72.18       68.98      2.86 o 
  -6   2   3       75.95       67.19      2.40 o 
  -5   2   3      129.24      128.27      3.00 o 
  -4   2   3       83.77      108.05      1.91 o 
  -3   2   3      313.46      377.47      3.08 o 
  -2   2   3       81.70       61.03      1.01 o 
   0   2   3        3.62        2.68      0.29 o 
   1   2   3      240.02      229.56      3.10 o 
   2   2   3        0.13        0.72      0.45 o 
   3   2   3        3.16        2.93      0.51 o 
   4   2   3        1.71        2.92      0.63 o 
   5   2   3        0.99        1.24      0.66 o 
   6   2   3        0.58        0.55      0.46 o 
  -9   3   3        0.16        0.74      1.23 o 
  -8   3   3       23.17       21.61      1.59 o 
  -7   3   3       86.23       84.05      3.57 o 
  -6   3   3        1.58        1.96      0.53 o 
  -5   3   3       19.96       11.88      0.92 o 
  -4   3   3       21.41       27.74      1.01 o 
  -3   3   3      128.87      137.62      2.09 o 
  -2   3   3       10.63       12.30      0.58 o 
  -1   3   3     1196.79     1310.72     11.58 o 
   0   3   3      120.59      130.22      1.63 o 
   1   3   3       24.97       25.97      0.89 o 
   2   3   3        2.43        1.57      0.41 o 
   3   3   3        0.82        0.51      0.50 o 
   4   3   3        0.01        0.70      0.51 o 
   5   3   3        8.46        8.84      0.90 o 
   6   3   3        0.00        0.97      0.77 o 
  -9   4   3        2.57        1.25      0.80 o 
  -8   4   3        0.16        0.02      0.74 o 
  -7   4   3        3.67        4.55      0.60 o 
  -6   4   3        1.26        0.62      0.48 o 
  -5   4   3        0.15        0.55      0.41 o 
  -4   4   3      125.47      123.12      2.14 o 
  -3   4   3       14.78       11.52      0.81 o 
  -2   4   3        0.88        0.62      0.17 o 
  -1   4   3     1494.39     1701.48     15.98 o 
   0   4   3       21.07       19.02      1.34 o 
   1   4   3       99.96       93.00      1.99 o 
   2   4   3      287.84      307.78      8.79 o 
   3   4   3       16.14       14.38      1.13 o 
   4   4   3        1.07        1.16      0.65 o 
   5   4   3        9.83       11.49      2.37 o 
  -9   5   3        2.28        1.14      0.88 o 
  -8   5   3       29.19       26.62      4.01 o 
  -7   5   3        7.01       10.77      1.06 o 
  -6   5   3      108.52      102.79      3.30 o 
  -5   5   3       14.28       18.80      1.27 o 
  -4   5   3        8.94        8.63      0.81 o 
  -3   5   3       68.18       75.96      1.97 o 
  -2   5   3        4.21        5.63      0.46 o 
  -1   5   3      295.89      359.34      7.07 o 
   0   5   3      161.37      176.09      3.37 o 
   1   5   3       28.73       27.74      1.37 o 
   2   5   3      241.45      253.94      6.25 o 
   3   5   3       24.81       29.11      1.96 o 
   4   5   3        3.84        5.75      0.91 o 
   5   5   3        3.50        4.15      0.98 o 
  -9   6   3        0.02        1.34      0.81 o 
  -8   6   3        5.04        8.28      1.38 o 
  -7   6   3       73.15       69.59      2.75 o 
  -6   6   3        0.00        0.71      0.37 o 
  -5   6   3       11.04        6.71      0.82 o 
  -4   6   3       25.84       18.81      1.26 o 
  -3   6   3      371.74      364.95      4.98 o 
  -2   6   3       35.77       35.25      1.21 o 
  -1   6   3      102.44      106.62      2.53 o 
   0   6   3        0.02        0.03      0.44 o 
   1   6   3      145.19      157.58      5.81 o 
   2   6   3       22.43       25.56      2.05 o 
   3   6   3        8.75       10.88      1.24 o 
   4   6   3        2.30        2.07      0.84 o 
  -8   7   3        6.41        7.42      1.17 o 
  -7   7   3        3.73        2.13      0.59 o 
  -6   7   3      102.20      111.53      2.58 o 
  -5   7   3       27.99       25.61      1.75 o 
  -4   7   3      313.63      342.72      4.55 o 
  -3   7   3       91.02       85.66      2.48 o 
  -2   7   3       66.65       70.48      1.67 o 
  -1   7   3       72.47       73.15      2.33 o 
   0   7   3      160.70      172.79     11.02 o 
   1   7   3        0.68        1.20      0.40 o 
   2   7   3        4.93        4.75      0.74 o 
   3   7   3        0.85        2.85      1.38 o 
  -8   8   3        6.32        5.53      1.24 o 
  -7   8   3        0.12        0.59      0.38 o 
  -6   8   3       35.71       35.72      3.95 o 
  -5   8   3        5.95        6.32      0.86 o 
  -4   8   3       44.91       52.91      2.19 o 
  -3   8   3      142.29      145.40      4.70 o 
  -2   8   3        2.60        3.13      1.03 o 
  -1   8   3        2.91        1.54      0.96 o 
   0   8   3       21.01       19.90      2.04 o 
   1   8   3        5.16        5.23      0.93 o 
   2   8   3        7.10        7.46      2.01 o 
  -7   9   3        0.18        1.32      1.41 o 
  -6   9   3        0.45        1.17      0.89 o 
  -5   9   3       47.01       50.83      5.94 o 
  -4   9   3        0.88        1.12      0.72 o 
  -3   9   3        0.38        0.66      0.77 o 
  -2   9   3        1.71        1.79      0.96 o 
  -1   9   3        4.36        4.63      0.96 o 
   0   9   3        0.84        0.25      0.85 o 
  -6  10   3        7.01        5.27      1.03 o 
  -5  10   3       11.28       14.22      1.65 o 
  -4  10   3       10.98       14.49      1.82 o 
  -3  10   3        0.16        0.29      0.76 o 
  -2  10   3        0.44        0.00      0.76 o 
  -1  10   3        7.74        9.12      1.23 o 
   2 -12   4        1.69        1.20      1.09 o 
   3 -12   4        0.08        0.48      0.55 o 
   4 -12   4        1.94        3.09      1.16 o 
   0 -11   4        0.07        0.00      1.00 o 
   1 -11   4        0.33        0.07      0.78 o 
   2 -11   4       13.17        9.69      1.31 o 
   3 -11   4        3.02        1.75      0.70 o 
   4 -11   4        0.04        0.36      0.76 o 
   5 -11   4        9.38       11.09      1.40 o 
   6 -11   4        1.64        1.10      0.77 o 
  -2 -10   4        1.02        1.71      0.79 o 
  -1 -10   4        0.50        0.63      0.52 o 
   0 -10   4       11.98       11.44      1.49 o 
   1 -10   4        9.75        7.46      0.90 o 
   2 -10   4        7.02        5.13      0.74 o 
   3 -10   4        0.05        0.45      0.51 o 
   4 -10   4        3.38        2.67      1.27 o 
   5 -10   4       15.15       14.23      1.61 o 
   6 -10   4       33.03       36.12      3.05 o 
   7 -10   4        5.39        3.39      1.16 o 
  -3  -9   4        0.01        0.00      0.45 o 
  -2  -9   4        1.61        1.66      0.94 o 
  -1  -9   4        1.81        0.35      0.70 o 
   0  -9   4        1.85        1.29      0.87 o 
   1  -9   4        2.84        1.48      0.74 o 
   2  -9   4        1.62        0.47      0.45 o 
   3  -9   4        0.53        0.21      0.51 o 
   4  -9   4      229.12      246.45      6.18 o 
   5  -9   4        6.06        6.39      1.17 o 
   6  -9   4        0.90        1.32      0.82 o 
   7  -9   4        8.66        8.24      1.73 o 
  -4  -8   4        1.64        1.85      0.83 o 
  -3  -8   4        0.03        0.32      0.59 o 
  -2  -8   4       45.23       41.80      2.73 o 
  -1  -8   4       56.45       67.12      3.59 o 
   0  -8   4        2.90        5.20      0.64 o 
   1  -8   4       32.60       29.61      1.26 o 
   2  -8   4       28.79       23.49      1.45 o 
   3  -8   4       15.49       14.80      1.30 o 
   4  -8   4       41.73       44.54      4.01 o 
   5  -8   4       25.35       30.42      2.24 o 
   6  -8   4       74.49       74.38      4.21 o 
   7  -8   4       45.85       46.59      3.64 o 
   8  -8   4        0.59        1.63      1.04 o 
  -5  -7   4        2.50        1.74      0.87 o 
  -4  -7   4        0.43        0.87      0.81 o 
  -3  -7   4        3.40        4.50      1.05 o 
  -2  -7   4      108.96      119.43      5.79 o 
  -1  -7   4        0.07        0.09      0.60 o 
   0  -7   4       48.65       50.23      1.81 o 
   1  -7   4      218.30      242.70      5.52 o 
   2  -7   4      122.98      133.22      3.59 o 
   3  -7   4        0.49        1.33      0.41 o 
   4  -7   4       25.84       27.49      1.77 o 
   5  -7   4        0.14        0.79      1.15 o 
   6  -7   4       19.34       19.20      2.74 o 
   7  -7   4       23.22       26.57      3.33 o 
   8  -7   4       25.95       31.17      3.41 o 
  -5  -6   4        0.08        0.87      0.68 o 
  -4  -6   4       39.70       39.67      2.95 o 
  -3  -6   4       69.05       79.17      4.34 o 
  -2  -6   4       21.84       18.20      1.90 o 
  -1  -6   4       37.99       37.30      1.17 o 
   0  -6   4       10.53        5.37      0.53 o 
   1  -6   4       67.76       62.79      1.57 o 
   2  -6   4       30.19       25.43      1.12 o 
   3  -6   4      149.69      128.36      2.28 o 
   4  -6   4        7.09       11.45      1.18 o 
   5  -6   4       13.78       15.72      3.74 o 
   6  -6   4        5.48        6.71      1.54 o 
   7  -6   4        2.95        2.03      0.99 o 
   8  -6   4        0.00        0.18      1.01 o 
  -6  -5   4        0.00        0.00      1.03 o 
  -5  -5   4        1.78        0.76      0.71 o 
  -4  -5   4       11.49       10.14      1.50 o 
  -3  -5   4       28.36       27.23      2.59 o 
  -2  -5   4       23.21       27.18      1.71 o 
  -1  -5   4       10.11       12.66      0.56 o 
   0  -5   4      124.83      160.02      3.13 o 
   1  -5   4      205.64      206.69      2.49 o 
   2  -5   4        0.08        0.00      0.23 o 
   3  -5   4        2.54        5.62      0.35 o 
   4  -5   4       23.17       21.36      1.82 o 
   5  -5   4       32.33       36.69      2.54 o 
   6  -5   4       18.22       19.55      2.62 o 
   7  -5   4        4.66        5.08      1.89 o 
   8  -5   4        1.31        1.12      1.37 o 
  -6  -4   4        1.67        3.02      1.05 o 
  -5  -4   4       39.56       32.13      3.00 o 
  -4  -4   4        2.85        2.29      0.60 o 
  -3  -4   4       14.17       14.47      1.24 o 
  -2  -4   4        0.69        0.93      0.73 o 
  -1  -4   4        0.97        0.43      0.62 o 
   0  -4   4       36.06       28.19      1.28 o 
   1  -4   4        7.08        9.12      0.64 o 
   2  -4   4      683.97      636.03      8.02 o 
   3  -4   4      143.11      132.88      4.19 o 
   4  -4   4       31.86       29.46      2.03 o 
   5  -4   4        0.06        0.56      0.97 o 
   6  -4   4       78.07       91.67      3.90 o 
   7  -4   4        1.00        1.22      0.89 o 
   8  -4   4        1.43        2.55      1.25 o 
  -7  -3   4        0.02        0.63      0.71 o 
  -6  -3   4       14.84       17.59      2.12 o 
  -5  -3   4       17.45       19.96      5.49 o 
  -4  -3   4        5.26        5.47      1.42 o 
  -3  -3   4      224.58      253.46      6.82 o 
  -2  -3   4      486.61      537.99      8.53 o 
  -1  -3   4       18.78       24.29      0.69 o 
   0  -3   4      541.87      523.14      5.78 o 
   1  -3   4      457.91      528.07      4.87 o 
   2  -3   4      386.15      354.61      2.93 o 
   3  -3   4      391.82      420.02      9.22 o 
   4  -3   4        3.15        2.62      0.53 o 
   5  -3   4        0.01        0.19      0.71 o 
   6  -3   4      125.42      144.29      8.44 o 
   7  -3   4        4.30        5.45      1.07 o 
   8  -3   4        0.78        0.48      0.84 o 
  -7  -2   4        1.93        1.55      0.94 o 
  -6  -2   4       44.06       50.54      3.14 o 
  -5  -2   4        0.21        0.09      0.85 o 
  -4  -2   4       60.68       67.29      2.53 o 
  -3  -2   4       33.09       35.21      1.78 o 
  -2  -2   4        3.21        6.37      0.47 o 
  -1  -2   4        0.17        0.46      0.27 o 
   0  -2   4     5937.87     5387.96     15.25 o 
   1  -2   4     3175.43     2919.36     14.90 o 
   2  -2   4       75.18       74.13      1.36 o 
   3  -2   4      237.57      249.50      2.48 o 
   4  -2   4        8.70        6.05      0.80 o 
   5  -2   4      189.41      182.75      8.39 o 
   6  -2   4       81.41       83.77      3.10 o 
   7  -2   4        2.48        2.02      0.70 o 
  -8  -1   4        0.01        0.39      0.97 o 
  -7  -1   4        0.00        0.00      0.78 o 
  -6  -1   4        3.87        3.19      1.01 o 
  -5  -1   4        0.79        1.36      0.33 o 
  -4  -1   4        1.32        1.13      0.32 o 
  -3  -1   4       10.89       20.03      0.75 o 
  -2  -1   4      177.02      223.04      2.84 o 
  -1  -1   4       65.13       42.92      1.20 o 
   0  -1   4        4.19        1.92      1.13 o 
   1  -1   4        0.30        0.48      0.38 o 
   2  -1   4       42.48       50.90      1.02 o 
   3  -1   4      195.69      184.56      7.62 o 
   4  -1   4       59.06       47.72      2.02 o 
   5  -1   4        5.31        6.95      0.71 o 
   6  -1   4        1.62        2.15      0.83 o 
   7  -1   4        1.94        2.55      0.88 o 
  -8   0   4        0.02        0.10      0.72 o 
  -7   0   4        9.21       11.13      1.40 o 
  -6   0   4       93.85       85.01      2.95 o 
  -5   0   4        8.88       10.15      0.72 o 
  -4   0   4        0.16        0.59      0.48 o 
  -3   0   4      118.92      107.49      1.63 o 
  -2   0   4      129.23       99.67      1.66 o 
  -1   0   4       60.29       77.82      1.18 o 
   0   0   4      246.16      201.26      4.11 o 
   1   0   4       67.62       81.42      1.82 o 
   2   0   4      265.01      344.32      4.42 o 
   3   0   4       60.06       59.81      2.39 o 
   4   0   4       16.30       18.19      1.18 o 
   5   0   4       20.76       15.28      1.80 o 
   6   0   4        4.28        3.51      0.57 o 
   7   0   4        0.02        0.37      0.82 o 
  -8   1   4       22.42       23.29      2.26 o 
  -7   1   4        0.08        0.45      0.53 o 
  -6   1   4      359.47      372.91      6.22 o 
  -5   1   4       49.96       41.45      1.47 o 
  -4   1   4       17.68       18.75      0.83 o 
  -3   1   4      550.97      569.45     15.40 o 
  -2   1   4       20.72       23.61      0.73 o 
   0   1   4        0.00        0.70      0.61 o 
   1   1   4      135.41      119.01      1.69 o 
   2   1   4       19.57       19.35      1.30 o 
   3   1   4      124.97      123.69      3.19 o 
   4   1   4       73.98       83.13      2.00 o 
   5   1   4       20.51       13.28      1.09 o 
   6   1   4        1.54        0.74      0.77 o 
  -8   2   4       12.32       12.67      1.05 o 
  -7   2   4       57.63       60.82      2.61 o 
  -6   2   4       35.80       33.09      1.33 o 
  -5   2   4        0.21        0.43      0.50 o 
  -4   2   4       32.94       30.37      1.07 o 
  -3   2   4      248.11      273.70      2.79 o 
  -2   2   4        0.80        1.74      0.25 o 
  -1   2   4       30.93       32.96      1.16 o 
   0   2   4       54.87       36.88      0.86 o 
   1   2   4        0.09        0.93      0.29 o 
   2   2   4        0.52        0.90      0.41 o 
   3   2   4        1.21        0.99      0.53 o 
   4   2   4       10.13       10.59      0.83 o 
   5   2   4        6.75        6.02      0.70 o 
   6   2   4        0.01        0.28      0.45 o 
  -9   3   4        3.40        1.76      1.40 o 
  -8   3   4       12.95       11.66      1.18 o 
  -7   3   4       23.18       23.03      1.19 o 
  -6   3   4       18.87       17.94      1.06 o 
  -5   3   4        5.24        4.29      0.55 o 
  -4   3   4        9.55       13.67      0.91 o 
  -3   3   4       78.77       74.85      1.35 o 
  -2   3   4      682.69      768.60      8.20 o 
  -1   3   4      408.95      445.50      7.24 o 
   0   3   4      184.87      202.65      2.20 o 
   1   3   4       16.78       25.79      1.04 o 
   2   3   4        0.04        0.12      0.56 o 
   3   3   4        2.95        2.98      0.89 o 
   4   3   4        1.17        1.57      0.64 o 
   5   3   4       11.57        8.65      0.93 o 
  -9   4   4        0.59        0.82      0.76 o 
  -8   4   4        2.42        2.99      0.65 o 
  -7   4   4        3.00        2.95      0.71 o 
  -6   4   4       17.56        6.88      0.87 o 
  -5   4   4        1.24        2.94      0.60 o 
  -4   4   4       75.48       75.63      1.76 o 
  -3   4   4        2.30        2.22      0.39 o 
  -2   4   4      122.05      119.78      4.14 o 
  -1   4   4      113.01      135.48      4.20 o 
   0   4   4       94.01      104.03      2.03 o 
   1   4   4      207.74      223.21      5.11 o 
   2   4   4       10.10       11.52      1.11 o 
   3   4   4        7.43        5.15      1.07 o 
   4   4   4        6.05        6.06      1.12 o 
   5   4   4        1.38        1.72      0.79 o 
  -9   5   4        0.36        0.75      0.81 o 
  -8   5   4        5.08        7.36      0.92 o 
  -7   5   4       80.07       81.07      4.41 o 
  -6   5   4       57.15       63.34      2.68 o 
  -5   5   4       24.17       25.69      1.44 o 
  -4   5   4       56.62       51.51      1.86 o 
  -3   5   4       48.88       52.58      2.38 o 
  -2   5   4      118.18      107.49      2.87 o 
  -1   5   4        3.82        6.32      0.90 o 
   0   5   4       10.96       11.80      0.78 o 
   1   5   4       96.41       98.36      2.30 o 
   2   5   4       56.53       58.39      3.75 o 
   3   5   4        0.03        0.88      0.44 o 
   4   5   4        0.97        1.09      0.61 o 
  -8   6   4        4.33        5.08      1.37 o 
  -7   6   4       32.82       34.49      1.91 o 
  -6   6   4       16.91       11.77      1.09 o 
  -5   6   4       15.20       14.57      1.37 o 
  -4   6   4     1031.11     1074.82     50.24 o 
  -3   6   4      161.71      171.37      4.92 o 
  -2   6   4       36.71       37.73      2.43 o 
  -1   6   4       31.06       25.39      2.17 o 
   0   6   4       15.84       11.88      0.84 o 
   1   6   4       46.15       51.54      1.79 o 
   2   6   4       31.07       34.05      1.77 o 
   3   6   4        0.97        0.38      0.41 o 
  -8   7   4        3.91        1.68      0.79 o 
  -7   7   4        0.27        0.42      0.43 o 
  -6   7   4        0.74        1.07      0.56 o 
  -5   7   4      103.54      113.48      6.71 o 
  -4   7   4      125.99      139.65      8.85 o 
  -3   7   4       11.12        8.18      1.08 o 
  -2   7   4       53.62       54.67      2.63 o 
  -1   7   4      213.83      223.10      7.23 o 
   0   7   4       12.01       10.93      1.58 o 
   1   7   4       28.78       28.88      2.69 o 
   2   7   4        0.00        0.25      0.35 o 
  -8   8   4        1.93        1.50      1.47 o 
  -7   8   4        0.14        2.02      1.10 o 
  -6   8   4       10.29        9.46      1.28 o 
  -5   8   4        1.94        1.81      1.29 o 
  -4   8   4       12.00        7.87      1.21 o 
  -3   8   4       47.08       56.40      2.83 o 
  -2   8   4        8.53        8.24      1.21 o 
  -1   8   4       17.40       18.41      1.69 o 
   0   8   4       13.55       13.37      3.78 o 
   1   8   4       11.67       12.14      1.91 o 
  -7   9   4        0.99        1.59      1.40 o 
  -6   9   4        0.48        1.55      0.92 o 
  -5   9   4       15.43       16.21      1.43 o 
  -4   9   4       11.78       14.21      1.62 o 
  -3   9   4        2.08        1.07      0.82 o 
  -2   9   4        2.12        2.93      0.95 o 
  -1   9   4       10.30        8.69      1.40 o 
   0   9   4       26.86       22.12      5.64 o 
  -6  10   4        2.39        1.16      0.78 o 
  -5  10   4        4.88        4.55      0.93 o 
  -4  10   4        0.02        0.32      0.81 o 
  -3  10   4        1.77        2.70      0.87 o 
  -2  10   4        2.80        2.31      0.92 o 
   3 -12   5        2.01        2.18      1.34 o 
   4 -12   5        2.52        1.74      0.85 o 
   0 -11   5       10.81       10.05      1.73 o 
   1 -11   5        0.15        0.57      0.50 o 
   2 -11   5        2.13        1.23      0.64 o 
   3 -11   5        2.45        2.96      0.63 o 
   4 -11   5        2.09        0.13      0.75 o 
   5 -11   5        2.56        3.69      1.03 o 
   6 -11   5        0.01        0.53      0.96 o 
  -2 -10   5        0.66        0.66      0.99 o 
  -1 -10   5        0.50        1.03      0.44 o 
   0 -10   5        7.90        6.93      1.46 o 
   1 -10   5        1.30        1.26      0.61 o 
   2 -10   5        3.30        3.88      0.74 o 
   3 -10   5       32.50       37.37      1.56 o 
   4 -10   5       26.49       24.35      2.42 o 
   5 -10   5        0.02        0.81      0.85 o 
   6 -10   5       31.28       25.84      3.01 o 
   7 -10   5        2.08        3.06      1.04 o 
  -3  -9   5        5.53        5.24      1.53 o 
  -2  -9   5        2.78        2.56      1.09 o 
  -1  -9   5        0.97        0.63      0.76 o 
   0  -9   5       13.49       11.38      1.72 o 
   1  -9   5       28.67       28.34      1.71 o 
   2  -9   5       18.89       18.90      1.50 o 
   3  -9   5       78.47       75.99      2.59 o 
   4  -9   5       52.26       53.23      3.57 o 
   5  -9   5       43.97       41.89      2.30 o 
   6  -9   5        1.29        1.81      0.92 o 
   7  -9   5        3.41        1.90      0.75 o 
  -4  -8   5        1.27        0.52      1.23 o 
  -3  -8   5        6.45        6.99      1.28 o 
  -2  -8   5        5.14        3.92      1.09 o 
  -1  -8   5       19.68       18.94      2.17 o 
   0  -8   5       32.50       30.98      1.52 o 
   1  -8   5        6.86        6.66      0.73 o 
   2  -8   5        8.80        7.59      0.88 o 
   3  -8   5      320.80      357.29      9.53 o 
   4  -8   5      106.64      111.02      4.14 o 
   5  -8   5       22.44       21.09      1.61 o 
   6  -8   5       35.23       33.37      3.61 o 
   7  -8   5       35.35       38.87     10.93 o 
  -5  -7   5        0.43        1.03      0.97 o 
  -4  -7   5        4.30        3.05      1.15 o 
  -3  -7   5        9.95        8.92      1.39 o 
  -2  -7   5      378.04      431.28     10.33 o 
  -1  -7   5        3.95        5.18      0.85 o 
   0  -7   5       10.82       15.95      1.92 o 
   1  -7   5        4.67        6.52      0.81 o 
   2  -7   5       14.16       10.43      0.96 o 
   3  -7   5        1.41        0.59      0.29 o 
   4  -7   5        2.44        3.62      0.86 o 
   5  -7   5        1.71        2.26      0.58 o 
   6  -7   5       92.76       98.78     15.69 o 
   7  -7   5        7.63       11.24      1.73 o 
   8  -7   5        7.54        8.26      1.54 o 
  -5  -6   5        0.51        1.30      1.01 o 
  -4  -6   5       45.23       52.34      3.50 o 
  -3  -6   5        2.41        1.32      0.74 o 
  -2  -6   5       28.11       25.35      2.10 o 
  -1  -6   5       20.51       18.72      1.93 o 
   0  -6   5      179.93      189.43      3.12 o 
   1  -6   5      221.33      221.77      7.72 o 
   2  -6   5        4.54        4.29      0.66 o 
   3  -6   5        0.52        0.68      0.79 o 
   4  -6   5        0.44        0.19      0.83 o 
   5  -6   5       18.24       20.04      2.19 o 
   6  -6   5        0.96        2.59      1.14 o 
   7  -6   5        0.62        1.67      1.42 o 
   8  -6   5        1.06        0.48      1.38 o 
  -6  -5   5        0.90        0.28      0.83 o 
  -5  -5   5       21.08       18.93      2.07 o 
  -4  -5   5        9.70        7.45      1.28 o 
  -3  -5   5        2.89        1.69      0.91 o 
  -2  -5   5       19.76       15.77      1.21 o 
  -1  -5   5       61.60       74.79      1.52 o 
   0  -5   5       81.35       65.38      1.49 o 
   1  -5   5      107.43      110.16      2.30 o 
   2  -5   5      289.61      292.28      4.73 o 
   3  -5   5       30.14       21.12      1.81 o 
   4  -5   5        1.57        0.80      0.73 o 
   5  -5   5      123.71      130.47      4.71 o 
   6  -5   5       36.52       39.20      3.06 o 
   7  -5   5        4.25        5.09      1.76 o 
   8  -5   5        0.46        0.50      0.86 o 
  -6  -4   5        4.25        2.33      0.74 o 
  -5  -4   5        0.14        0.00      1.14 o 
  -4  -4   5        0.27        0.86      1.21 o 
  -2  -4   5       41.19       43.96      1.82 o 
  -1  -4   5      106.21      119.69      1.65 o 
   0  -4   5      112.68      126.71      2.65 o 
   1  -4   5        4.26        7.29      0.70 o 
   2  -4   5       95.02       77.87      2.02 o 
   3  -4   5      146.19      133.70      4.42 o 
   4  -4   5       32.34       31.79      2.51 o 
   5  -4   5       23.77       27.68      2.61 o 
   6  -4   5      126.55      142.47      7.50 o 
   7  -4   5        0.45        0.90      0.44 o 
   8  -4   5       20.05       25.23      2.81 o 
  -7  -3   5        1.56        1.58      0.63 o 
  -6  -3   5        1.45        1.42      0.75 o 
  -5  -3   5        2.43        2.53      1.16 o 
  -4  -3   5       13.43       14.28      1.37 o 
  -3  -3   5        8.05       10.81      1.65 o 
  -2  -3   5       95.46       96.19      2.43 o 
  -1  -3   5      274.85      266.46      3.59 o 
   0  -3   5      139.62      104.19      2.15 o 
   1  -3   5      318.14      288.78      6.12 o 
   2  -3   5        3.73        3.66      1.01 o 
   3  -3   5        1.26        0.26      0.27 o 
   4  -3   5       43.90       31.05      4.66 o 
   5  -3   5       85.15       88.09      3.18 o 
   6  -3   5      100.37      108.56      5.95 o 
   7  -3   5        6.18        6.00      1.25 o 
  -7  -2   5        1.28        1.89      1.02 o 
  -6  -2   5       25.79       20.24      1.96 o 
  -5  -2   5        7.09        5.74      1.05 o 
  -4  -2   5        1.17        3.12      0.88 o 
  -3  -2   5      615.81      662.93     17.72 o 
  -2  -2   5      195.98      194.69      2.34 o 
  -1  -2   5      361.00      400.15      3.15 o 
   0  -2   5     1144.54     1174.94     14.48 o 
   1  -2   5        8.09        5.85      0.46 o 
   2  -2   5       24.46       30.15      0.86 o 
   3  -2   5       57.76       63.68      1.39 o 
   4  -2   5        0.33        0.34      0.29 o 
   5  -2   5       12.62        9.91      1.51 o 
   6  -2   5        0.83        0.40      0.65 o 
   7  -2   5        2.18        2.52      0.83 o 
  -8  -1   5        1.91        3.82      1.08 o 
  -7  -1   5        6.25        5.16      1.13 o 
  -6  -1   5       40.25       44.12      2.45 o 
  -5  -1   5      128.91      130.39      3.11 o 
  -4  -1   5        5.10        3.70      0.46 o 
  -3  -1   5       11.37        9.14      0.57 o 
  -2  -1   5       21.79       23.48      0.98 o 
  -1  -1   5      273.93      279.36      3.44 o 
   0  -1   5      326.70      409.38      3.37 o 
   1  -1   5        5.80        4.88      0.53 o 
   2  -1   5      172.52      167.90      2.46 o 
   3  -1   5      232.70      213.97      6.09 o 
   4  -1   5        1.37        0.85      0.30 o 
   5  -1   5        3.85        4.86      0.60 o 
   6  -1   5        0.31        0.82      0.74 o 
   7  -1   5        0.02        0.40      0.47 o 
  -8   0   5       11.59       11.07      2.49 o 
  -7   0   5       42.09       40.82      2.23 o 
  -6   0   5      232.77      253.16      6.16 o 
  -5   0   5        8.17       12.48      0.87 o 
  -4   0   5       19.42       23.47      0.94 o 
  -3   0   5        5.59        7.11      0.58 o 
  -2   0   5      172.23      163.85      2.68 o 
  -1   0   5     1248.54     1271.55     14.14 o 
   0   0   5      599.59      616.52     11.69 o 
   1   0   5       80.18       48.25      1.20 o 
   2   0   5        4.98        4.86      0.52 o 
   3   0   5        7.52        6.18      0.68 o 
   4   0   5        0.19        0.42      0.49 o 
   5   0   5       13.19       14.08      1.11 o 
   6   0   5       10.08       10.51      1.44 o 
  -8   1   5        7.66        6.74      1.44 o 
  -7   1   5       17.61       15.89      1.05 o 
  -6   1   5      147.39      167.99      4.88 o 
  -5   1   5       28.61       28.02      1.19 o 
  -4   1   5       53.66       60.53      1.73 o 
  -3   1   5      550.69      512.34      4.64 o 
  -2   1   5       68.66       73.11      1.30 o 
  -1   1   5      231.28      268.16      3.77 o 
   0   1   5       14.50       19.53      0.66 o 
   1   1   5       68.21       52.18      1.36 o 
   2   1   5      203.48      239.26      6.46 o 
   3   1   5       35.18       48.52      2.70 o 
   4   1   5       11.65        8.47      0.86 o 
   5   1   5       28.45       27.06      1.79 o 
   6   1   5        0.00        1.33      0.84 o 
  -8   2   5       18.51       19.88      1.41 o 
  -7   2   5       24.20       26.83      1.44 o 
  -6   2   5        0.08        0.30      0.53 o 
  -5   2   5        2.24        2.19      0.45 o 
  -4   2   5      180.88      199.78      4.01 o 
  -3   2   5        2.19        2.04      0.39 o 
  -2   2   5       25.51       17.41      0.64 o 
  -1   2   5      239.67      297.80      8.31 o 
   0   2   5       50.80       43.50      6.92 o 
   1   2   5       40.09       45.17      1.35 o 
   2   2   5        1.04        2.10      0.47 o 
   3   2   5        3.02        1.55      0.50 o 
   4   2   5        0.05        0.39      0.79 o 
   5   2   5        2.39        1.86      0.91 o 
   6   2   5        1.74        0.85      0.71 o 
  -8   3   5        0.07        0.38      0.55 o 
  -7   3   5       43.23       39.91      1.83 o 
  -6   3   5        4.55        3.81      0.64 o 
  -5   3   5       89.86      107.30      2.76 o 
  -4   3   5        5.27        5.59      0.54 o 
  -3   3   5       30.99       22.38      0.74 o 
  -2   3   5        0.15        0.00      0.69 o 
  -1   3   5      157.17      169.57      3.36 o 
   0   3   5        0.44        2.35      0.56 o 
   1   3   5       19.42       21.74      1.05 o 
   2   3   5      108.45      104.69      3.86 o 
   3   3   5       34.98       40.58      2.14 o 
   4   3   5       10.41       10.85      1.62 o 
   5   3   5        0.00        0.00      0.77 o 
  -8   4   5        0.09        0.00      0.49 o 
  -7   4   5       25.28       20.16      1.21 o 
  -6   4   5       20.04       17.09      1.10 o 
  -5   4   5        3.61        4.14      0.58 o 
  -4   4   5      108.13       98.61      2.36 o 
  -3   4   5       19.91       17.62      1.16 o 
  -2   4   5       11.00       10.15      1.44 o 
  -1   4   5      120.55      119.77      3.16 o 
   0   4   5       47.75       47.34      3.04 o 
   1   4   5        6.04        6.78      0.67 o 
   2   4   5      331.13      384.49     14.67 o 
   3   4   5       12.15       14.50      1.06 o 
   4   4   5        3.66        4.31      1.26 o 
  -8   5   5       25.59       26.78      1.41 o 
  -7   5   5       13.40       10.80      1.06 o 
  -6   5   5       10.98       10.96      1.06 o 
  -5   5   5       33.37       36.25      1.60 o 
  -4   5   5       64.96       54.04      1.73 o 
  -3   5   5       33.13       36.18      2.64 o 
  -2   5   5       63.30       72.55      2.84 o 
  -1   5   5        2.76        3.06      0.68 o 
   0   5   5        1.32        1.36      0.79 o 
   1   5   5        0.00        0.44      0.80 o 
   2   5   5       65.80       77.22      2.89 o 
   3   5   5        9.95       12.22      1.72 o 
   4   5   5        0.23        0.12      0.63 o 
  -8   6   5        1.10        1.70      0.63 o 
  -7   6   5       92.72       97.33      5.20 o 
  -6   6   5       57.88       61.84      2.70 o 
  -5   6   5      201.84      227.71     12.51 o 
  -4   6   5       24.51       25.40      2.02 o 
  -3   6   5       10.16        7.85      1.14 o 
  -2   6   5        0.50        0.00      0.74 o 
  -1   6   5        6.14        5.98      1.35 o 
   0   6   5        9.22        9.53      1.47 o 
   1   6   5       21.52       20.35      2.52 o 
   2   6   5        5.42        5.94      1.06 o 
   3   6   5        0.14        0.96      0.49 o 
  -8   7   5       10.22       10.01      2.15 o 
  -7   7   5       23.44       23.32      1.71 o 
  -6   7   5        0.49        0.50      1.02 o 
  -5   7   5      126.63      138.43      4.28 o 
  -4   7   5      124.62      126.99      3.55 o 
  -3   7   5       13.96       12.60      1.34 o 
  -2   7   5       74.26       75.36      3.03 o 
  -1   7   5        1.35        2.12      0.94 o 
   0   7   5       12.54       11.78      1.83 o 
   1   7   5        0.29        0.68      0.51 o 
   2   7   5        5.21        3.73      0.85 o 
  -7   8   5        5.47        4.55      1.08 o 
  -6   8   5       72.71       81.51      6.36 o 
  -5   8   5        0.58        0.74      1.04 o 
  -4   8   5        4.45        5.41      1.19 o 
  -3   8   5       17.62       20.81      1.81 o 
  -2   8   5       66.74       66.59      2.76 o 
  -1   8   5        9.12        8.81      1.37 o 
   0   8   5        4.40        3.10      0.78 o 
   1   8   5        8.51       12.75      2.68 o 
  -7   9   5        0.66        1.13      0.88 o 
  -6   9   5        0.00        0.16      0.84 o 
  -5   9   5        1.22        2.29      1.05 o 
  -4   9   5        9.78        9.76      1.50 o 
  -3   9   5        7.50        2.96      1.00 o 
  -2   9   5        0.00        1.09      0.82 o 
  -1   9   5        5.25        6.96      1.47 o 
  -4  10   5        7.64       11.78      1.47 o 
   0 -11   6        0.53        2.39      1.04 o 
   1 -11   6        2.88        2.26      0.67 o 
   2 -11   6        7.34       10.53      2.14 o 
   3 -11   6       13.92       14.67      1.77 o 
   4 -11   6        6.09        6.78      1.45 o 
   5 -11   6        8.18        6.18      1.37 o 
  -2 -10   6        4.17        2.66      1.05 o 
  -1 -10   6        5.48        4.97      1.18 o 
   0 -10   6        9.14       10.46      1.82 o 
   1 -10   6        4.60        1.82      0.83 o 
   2 -10   6       13.93       14.05      1.27 o 
   3 -10   6        2.71        2.89      0.63 o 
   4 -10   6       13.21       13.46      1.64 o 
   5 -10   6        0.99        1.98      1.02 o 
   6 -10   6        5.48        4.79      0.91 o 
  -3  -9   6        0.90        1.35      1.92 o 
  -2  -9   6       13.85        9.23      2.23 o 
  -1  -9   6        8.13        5.16      1.21 o 
   0  -9   6       34.15       36.83      3.24 o 
   1  -9   6      114.81      135.68      7.24 o 
   2  -9   6      135.02      157.20      7.69 o 
   3  -9   6        0.06        0.00      0.27 o 
   4  -9   6       29.89       25.29      2.83 o 
   5  -9   6       15.11       15.49      2.87 o 
   6  -9   6        1.74        2.25      1.37 o 
   7  -9   6        1.50        1.16      0.63 o 
  -4  -8   6        2.21        3.34      0.99 o 
  -3  -8   6        7.18        6.05      1.37 o 
  -2  -8   6      135.36      151.43      9.97 o 
  -1  -8   6       63.03       83.22      7.12 o 
   0  -8   6        3.63        4.03      0.91 o 
   1  -8   6      130.98      135.34      5.71 o 
   2  -8   6       14.64       13.57      1.19 o 
   3  -8   6      167.09      160.84      6.48 o 
   4  -8   6      199.03      193.37     17.33 o 
   5  -8   6       42.07       42.07      2.89 o 
   6  -8   6        4.32        3.83      1.00 o 
   7  -8   6        0.01        0.98      0.76 o 
  -5  -7   6        2.61        3.09      1.12 o 
  -4  -7   6        0.56        1.33      0.76 o 
  -3  -7   6        1.34        1.38      1.01 o 
  -2  -7   6       36.46       35.95      2.76 o 
  -1  -7   6        0.03        0.00      0.78 o 
   0  -7   6       33.77       32.65      1.47 o 
   1  -7   6      253.90      263.72      9.65 o 
   2  -7   6       71.79       72.33      2.36 o 
   3  -7   6        7.83        5.50      0.82 o 
   4  -7   6       23.59       21.83      1.63 o 
   5  -7   6       42.02       50.07      3.76 o 
   7  -7   6       19.17       14.32      2.32 o 
  -5  -6   6        0.69        1.55      0.86 o 
  -4  -6   6        6.20        6.44      1.98 o 
  -3  -6   6       69.81       79.87      3.58 o 
  -2  -6   6        8.39        8.58      1.49 o 
  -1  -6   6        1.03        2.40      0.47 o 
   0  -6   6       62.92       65.50      2.31 o 
   1  -6   6       86.49       99.21      3.20 o 
   2  -6   6       25.90       26.22      1.99 o 
   3  -6   6        0.06        0.23      0.55 o 
   4  -6   6       13.09       16.03      1.74 o 
   5  -6   6       84.72       81.16      3.55 o 
   6  -6   6        0.76        0.00      0.96 o 
   7  -6   6        0.03        0.00      1.30 o 
  -6  -5   6        1.95        1.26      0.87 o 
  -5  -5   6        0.58        2.30      1.24 o 
  -4  -5   6        0.71        2.49      1.72 o 
  -3  -5   6        3.97        1.40      1.30 o 
  -2  -5   6       10.21        4.33      0.90 o 
  -1  -5   6       32.16       26.52      0.93 o 
   0  -5   6       43.65       56.30      1.48 o 
   1  -5   6       35.22       40.40      1.24 o 
   2  -5   6       39.17       42.14      1.34 o 
   3  -5   6        8.00        3.98      1.15 o 
   4  -5   6        1.91        2.21      0.77 o 
   5  -5   6       30.63       31.93      2.77 o 
   6  -5   6       22.06       22.65      2.69 o 
   7  -5   6       12.29       12.94      2.24 o 
  -6  -4   6        2.00        4.01      2.44 o 
  -5  -4   6        0.00        0.37      0.87 o 
  -4  -4   6        3.12        5.54      1.28 o 
  -3  -4   6       11.25       12.84      1.22 o 
  -2  -4   6       32.07       27.98      1.52 o 
  -1  -4   6        2.51        6.95      0.52 o 
   0  -4   6      124.05      120.03      3.77 o 
   1  -4   6       98.32      118.06      2.05 o 
   2  -4   6        1.04        0.75      0.35 o 
   3  -4   6        7.11        8.95      1.07 o 
   4  -4   6        9.77       12.02      2.71 o 
   5  -4   6        0.41        1.00      0.70 o 
   6  -4   6       13.90       16.43      1.96 o 
   7  -4   6        0.89        1.62      0.95 o 
  -7  -3   6        0.94        1.29      0.60 o 
  -6  -3   6        6.97        7.00      1.26 o 
  -5  -3   6        0.31        0.97      0.96 o 
  -4  -3   6      174.33      197.60      5.72 o 
  -3  -3   6      130.62      135.43      3.46 o 
  -2  -3   6       20.64       34.67      0.94 o 
  -1  -3   6       81.86       49.82      1.18 o 
   0  -3   6      860.87      905.29      9.75 o 
   1  -3   6      129.01       93.95      1.62 o 
   2  -3   6        0.32        0.10      0.33 o 
   3  -3   6      122.96      142.72      3.20 o 
   4  -3   6       79.47       78.22      6.25 o 
   5  -3   6        0.76        0.37      0.54 o 
   6  -3   6        1.85        3.14      1.07 o 
   7  -3   6        0.20        0.92      0.73 o 
  -7  -2   6        1.26        0.86      0.80 o 
  -6  -2   6        2.59        4.82      1.62 o 
  -5  -2   6        1.03        1.14      0.92 o 
  -4  -2   6        0.09        0.33      0.43 o 
  -3  -2   6      229.95      233.11      4.38 o 
  -2  -2   6       28.30       35.31      1.22 o 
  -1  -2   6      155.74      217.44      3.12 o 
   0  -2   6     1308.08     1387.56      8.98 o 
   1  -2   6       77.11       71.88      1.43 o 
   2  -2   6        2.50        3.71      0.39 o 
   3  -2   6      176.34      163.62      4.22 o 
   4  -2   6        5.05        4.62      0.54 o 
   5  -2   6       31.76       34.51      2.82 o 
   6  -2   6       21.97       20.02      2.15 o 
   7  -2   6        0.64        1.02      0.83 o 
  -8  -1   6        3.75        4.32      1.13 o 
  -7  -1   6        0.57        0.64      0.97 o 
  -6  -1   6        5.85        7.61      1.57 o 
  -5  -1   6      166.21      172.57      2.82 o 
  -4  -1   6        1.66        0.78      0.46 o 
  -3  -1   6        7.70        7.46      0.67 o 
  -2  -1   6      323.64      349.10      5.57 o 
  -1  -1   6      311.95      292.92      6.79 o 
   0  -1   6      881.62      883.83     18.90 o 
   1  -1   6        0.54        0.38      0.30 o 
   2  -1   6        4.65        5.52      0.72 o 
   3  -1   6      183.84      234.08      7.92 o 
   4  -1   6        3.11        2.46      0.44 o 
   5  -1   6        1.40        2.16      1.10 o 
   6  -1   6        2.72        2.82      0.71 o 
  -8   0   6        9.08        7.70      1.31 o 
  -7   0   6        0.68        0.75      0.80 o 
  -6   0   6       85.07       97.39      3.26 o 
  -5   0   6       15.63       17.18      0.93 o 
  -4   0   6       23.16       36.08      1.16 o 
  -3   0   6       95.01      124.51      2.15 o 
  -2   0   6      115.82      113.56      1.74 o 
  -1   0   6       94.61       73.32      2.71 o 
   0   0   6      141.43      144.99      1.92 o 
   1   0   6      155.89      155.06      2.84 o 
   2   0   6       46.84       55.19      1.56 o 
   3   0   6        2.28        2.66      0.44 o 
   4   0   6       15.85       15.13      1.22 o 
   5   0   6        0.63        0.49      0.41 o 
   6   0   6        0.50        0.68      0.46 o 
  -8   1   6        1.23        2.40      1.05 o 
  -7   1   6        4.68        4.25      0.65 o 
  -6   1   6        7.96        7.91      0.85 o 
  -5   1   6        4.33        4.43      0.62 o 
  -4   1   6      138.19      160.77      2.85 o 
  -3   1   6      346.88      380.92      7.85 o 
  -2   1   6      220.36      211.53      2.77 o 
  -1   1   6       37.22       35.98      1.49 o 
   0   1   6      148.59      155.90      2.46 o 
   1   1   6       47.53       40.06      1.37 o 
   2   1   6       86.11       92.47      2.54 o 
   3   1   6       25.85       26.32      1.61 o 
   4   1   6        0.30        0.72      0.39 o 
   5   1   6        6.71        5.47      0.77 o 
   6   1   6        3.31        2.11      0.93 o 
  -8   2   6        0.99        1.24      0.57 o 
  -7   2   6      118.43      129.28      4.30 o 
  -6   2   6        4.51        5.11      0.70 o 
  -5   2   6       38.52       30.15      1.38 o 
  -4   2   6       12.58       17.30      0.94 o 
  -3   2   6        0.01        1.25      0.43 o 
  -1   2   6      128.44      139.38      3.12 o 
   0   2   6       63.45       65.33      7.04 o 
   1   2   6      205.91      211.40      3.67 o 
   2   2   6        0.07        0.52      0.34 o 
   3   2   6        2.95        2.52      0.57 o 
   4   2   6        1.56        2.47      0.69 o 
   5   2   6        2.92        5.02      0.86 o 
  -8   3   6        7.07        6.49      0.82 o 
  -7   3   6        0.01        0.98      0.82 o 
  -6   3   6        3.57        2.14      0.77 o 
  -5   3   6        2.42        3.72      0.66 o 
  -4   3   6       50.96       53.57      1.66 o 
  -3   3   6        3.22        3.48      0.50 o 
  -2   3   6       16.40       15.77      1.66 o 
  -1   3   6       32.53       31.38      2.32 o 
   0   3   6      107.24      126.06      3.73 o 
   1   3   6       78.86       76.77      2.14 o 
   2   3   6      246.17      288.52     10.14 o 
   3   3   6        3.29        3.91      0.77 o 
   4   3   6        0.55        0.13      0.66 o 
   5   3   6        3.92        4.56      0.89 o 
  -8   4   6       10.78        7.40      0.95 o 
  -7   4   6        0.20        1.60      0.68 o 
  -6   4   6       29.86       27.81      1.48 o 
  -5   4   6        2.53        2.48      0.69 o 
  -4   4   6        8.27        5.39      0.76 o 
  -3   4   6       66.40       53.17      2.47 o 
  -1   4   6       94.85      112.81      3.97 o 
   0   4   6        0.01        0.05      0.73 o 
   1   4   6        0.04        0.00      0.67 o 
   2   4   6       68.57       77.16      2.98 o 
   3   4   6        6.65        4.41      0.67 o 
   4   4   6        0.76        1.22      0.72 o 
  -8   5   6       17.58       20.63      2.32 o 
  -7   5   6       57.98       55.67      2.27 o 
  -6   5   6        2.70        2.11      0.70 o 
  -5   5   6      106.23      109.03      4.04 o 
  -4   5   6       72.41       87.19      2.98 o 
  -3   5   6       87.49       81.63      3.00 o 
  -2   5   6        6.68        6.49      0.94 o 
  -1   5   6       40.15       43.21      3.12 o 
   0   5   6       77.28       86.96      3.29 o 
   1   5   6        0.24        0.00      0.88 o 
   2   5   6        0.18        1.23      0.53 o 
   3   5   6        0.10        0.02      0.64 o 
  -8   6   6        0.23        0.42      0.67 o 
  -7   6   6        1.89        2.40      1.04 o 
  -6   6   6       37.03       41.23      2.22 o 
  -5   6   6       10.85       10.34      1.75 o 
  -4   6   6      193.15      209.44      5.96 o 
  -3   6   6        1.40        2.46      0.87 o 
  -2   6   6       33.55       28.63      1.89 o 
  -1   6   6       36.29       38.31      2.65 o 
   0   6   6        0.84        0.90      0.62 o 
   1   6   6       37.72       36.96      3.04 o 
   2   6   6        5.59        4.91      1.32 o 
  -8   7   6       28.77       26.89      2.96 o 
  -7   7   6        9.66       11.91      2.91 o 
  -6   7   6        7.42        7.22      1.09 o 
  -5   7   6       16.96       17.03      1.48 o 
  -4   7   6       39.30       41.48      3.24 o 
  -3   7   6       11.98       10.17      1.43 o 
  -2   7   6        5.56        4.33      0.93 o 
  -1   7   6       28.05       22.18      4.06 o 
   0   7   6        6.84        8.06      1.34 o 
   1   7   6        0.07        0.60      0.84 o 
  -7   8   6        9.83        8.29      1.81 o 
  -6   8   6       13.71       11.82      2.13 o 
  -5   8   6       55.65       51.22      3.23 o 
  -4   8   6        0.13        1.41      1.02 o 
  -3   8   6        0.23        0.00      0.99 o 
  -2   8   6        2.55        2.38      0.98 o 
  -1   8   6        0.00        1.42      0.93 o 
   0   8   6        8.00        8.65      1.55 o 
  -6   9   6        0.28        0.04      0.79 o 
  -5   9   6        0.18        0.00      0.89 o 
  -4   9   6        0.20        1.21      0.85 o 
  -3   9   6        1.57        1.74      0.89 o 
  -2   9   6        0.14        0.58      0.85 o 
   0 -11   7        1.65        1.86      0.88 o 
   1 -11   7        5.62        4.19      1.39 o 
   2 -11   7        0.11        0.17      0.33 o 
   3 -11   7        3.31        2.15      0.94 o 
   4 -11   7        0.01        0.17      0.91 o 
   5 -11   7        4.33        2.99      1.18 o 
  -1 -10   7        4.63        7.81      3.01 o 
   0 -10   7       11.47       11.32      1.70 o 
   1 -10   7        1.04        1.27      0.73 o 
   2 -10   7        1.06        1.07      0.69 o 
   3 -10   7        1.51        2.48      0.86 o 
   4 -10   7       78.10       89.32      3.25 o 
   5 -10   7        1.61        4.20      1.27 o 
   6 -10   7        0.74        1.15      0.73 o 
  -3  -9   7        9.58       10.47      2.59 o 
  -2  -9   7        0.68        0.42      0.66 o 
  -1  -9   7        0.00        0.62      0.74 o 
   0  -9   7       42.37       51.52      6.64 o 
   1  -9   7        9.11        6.78      1.32 o 
   2  -9   7       13.35       14.08      1.31 o 
   3  -9   7        0.01        0.00      0.78 o 
   4  -9   7       23.86       22.85      1.92 o 
   5  -9   7        0.84        1.88      0.95 o 
   6  -9   7        9.31       10.48      2.27 o 
  -4  -8   7        0.43        1.28      0.78 o 
  -3  -8   7       27.46       29.80      2.68 o 
  -2  -8   7        9.80       10.82      1.59 o 
  -1  -8   7       52.63       56.91      3.40 o 
   0  -8   7       31.58       30.72      3.89 o 
   1  -8   7        3.14        2.03      0.61 o 
   2  -8   7        5.73        4.20      0.65 o 
   3  -8   7       25.96       23.79      2.22 o 
   4  -8   7       14.96       13.80      2.49 o 
   5  -8   7        0.01        1.10      1.24 o 
   6  -8   7       14.33       14.28      2.17 o 
  -4  -7   7        7.57        6.51      1.46 o 
  -3  -7   7       46.09       53.22      3.42 o 
  -2  -7   7       43.22       46.19      4.74 o 
  -1  -7   7        4.02        4.37      0.95 o 
   0  -7   7       69.64       78.67      2.40 o 
   1  -7   7       48.46       50.48      2.48 o 
   2  -7   7       55.92       60.32      3.67 o 
   3  -7   7        6.23        6.35      1.43 o 
   4  -7   7       46.76       52.65      2.71 o 
   5  -7   7        0.00        1.05      0.85 o 
   6  -7   7        0.01        0.28      0.96 o 
   7  -7   7        0.49        1.03      1.07 o 
  -5  -6   7        3.88        4.17      1.17 o 
  -4  -6   7        0.66        0.56      1.22 o 
  -3  -6   7       29.17       27.90      3.27 o 
  -2  -6   7       22.04       24.30      1.83 o 
  -1  -6   7        0.04        0.33      0.30 o 
   0  -6   7       31.89       31.78      1.32 o 
   1  -6   7        2.21        2.06      0.47 o 
   2  -6   7       31.77       25.80      1.15 o 
   3  -6   7        0.04        0.71      0.71 o 
   4  -6   7        3.07        1.77      0.83 o 
   5  -6   7        0.22        0.15      0.96 o 
   6  -6   7        2.53        3.28      1.06 o 
   7  -6   7        7.88       10.01      1.87 o 
  -6  -5   7        1.46        1.26      0.76 o 
  -5  -5   7       27.54       22.75      2.04 o 
  -4  -5   7       11.40       14.69      2.56 o 
  -3  -5   7        0.15        0.29      0.93 o 
  -2  -5   7        2.60        3.68      0.84 o 
  -1  -5   7      115.10      144.07      3.13 o 
   0  -5   7       92.58       97.13      4.66 o 
   1  -5   7       10.59        6.39      0.68 o 
   2  -5   7       27.68       18.98      0.91 o 
   3  -5   7       81.34       76.76      5.55 o 
   4  -5   7       17.22       16.79      1.98 o 
   5  -5   7        0.32        1.85      1.17 o 
   6  -5   7       24.75       31.63      2.98 o 
   7  -5   7        0.75        1.07      1.01 o 
  -6  -4   7        6.25        9.62      2.07 o 
  -5  -4   7        2.04        1.82      1.12 o 
  -4  -4   7       23.12       25.75      2.61 o 
  -3  -4   7        0.24        0.71      0.87 o 
  -2  -4   7        0.19        2.17      0.42 o 
  -1  -4   7      245.12      266.38     11.08 o 
   0  -4   7       35.73       36.62      1.30 o 
   1  -4   7        6.99        5.82      0.54 o 
   2  -4   7       71.74       65.50      1.58 o 
   3  -4   7        6.62        4.08      0.89 o 
   4  -4   7        1.68        1.56      0.64 o 
   5  -4   7        4.62        3.70      1.11 o 
   6  -4   7        3.28        2.56      0.72 o 
   7  -4   7        2.63        3.92      1.11 o 
  -7  -3   7        0.00        1.72      0.92 o 
  -6  -3   7        6.39        8.18      1.43 o 
  -5  -3   7        2.99        4.64      1.42 o 
  -4  -3   7        0.10        0.72      1.51 o 
  -3  -3   7       73.95       84.91      5.11 o 
  -2  -3   7       51.42       59.07      1.99 o 
  -1  -3   7       77.78      100.75      3.15 o 
   0  -3   7      185.40      169.33      2.69 o 
   1  -3   7       32.21       24.29      1.04 o 
   2  -3   7      303.13      352.75      9.43 o 
   3  -3   7        0.00        0.00      0.36 o 
   4  -3   7        6.99        6.36      1.17 o 
   5  -3   7       57.26       65.82      3.86 o 
   6  -3   7       36.88       38.59      2.96 o 
   7  -3   7        0.06        0.18      0.86 o 
  -7  -2   7        0.98        0.86      0.85 o 
  -6  -2   7        0.01        0.99      1.03 o 
  -5  -2   7        6.99       10.98      1.91 o 
  -4  -2   7       22.12       25.51      1.62 o 
  -3  -2   7        0.56        0.27      0.25 o 
  -2  -2   7       49.36       59.76      1.50 o 
  -1  -2   7       91.93       98.60      2.18 o 
   0  -2   7      577.09      649.87      8.96 o 
   1  -2   7      162.13      146.64      2.43 o 
   2  -2   7       33.72       28.63      1.03 o 
   3  -2   7       13.29       15.07      1.08 o 
   4  -2   7        5.02        3.69      0.62 o 
   5  -2   7        6.40        7.50      1.24 o 
   6  -2   7        1.54        1.79      0.57 o 
  -7  -1   7        1.19        2.37      1.20 o 
  -6  -1   7       60.89       56.72      5.78 o 
  -5  -1   7        7.01        8.96      0.85 o 
  -4  -1   7        2.13        2.67      0.46 o 
  -3  -1   7       29.84       27.82      1.42 o 
  -2  -1   7       17.64       29.92      1.32 o 
  -1  -1   7       67.29       59.96      1.45 o 
   0  -1   7       12.74       11.40      2.28 o 
   1  -1   7       22.12       27.41      1.08 o 
   2  -1   7      109.26      137.57      3.59 o 
   3  -1   7       35.05       37.03      1.65 o 
   4  -1   7        6.61        4.68      0.67 o 
   5  -1   7        6.06        4.89      1.00 o 
   6  -1   7        1.25        1.04      1.14 o 
  -8   0   7        4.26        5.97      2.10 o 
  -7   0   7       10.82       11.04      1.42 o 
  -6   0   7       54.86       54.15      1.80 o 
  -5   0   7       41.87       52.20      1.65 o 
  -4   0   7        0.21        0.70      0.48 o 
  -3   0   7       15.86       18.72      1.09 o 
  -2   0   7       14.14        9.36      0.79 o 
  -1   0   7        0.77        4.93      0.47 o 
   0   0   7       58.39       52.95      1.31 o 
   1   0   7       79.42       74.80      1.91 o 
   2   0   7        2.60        0.73      0.46 o 
   3   0   7       16.51       18.18      1.45 o 
   4   0   7       32.14       36.62      1.79 o 
   5   0   7        3.54        2.24      0.70 o 
   6   0   7        1.85        1.52      1.85 o 
  -8   1   7       10.68       12.11      1.67 o 
  -7   1   7       60.15       73.86      2.29 o 
  -6   1   7       49.47       53.35      1.71 o 
  -5   1   7        7.62       10.13      0.84 o 
  -4   1   7       42.98       38.32      1.45 o 
  -3   1   7        1.51        1.74      0.40 o 
  -2   1   7       38.65       48.08      1.95 o 
  -1   1   7      251.94      272.55      4.17 o 
   0   1   7      270.78      275.16      6.26 o 
   1   1   7        3.20        0.94      0.31 o 
   2   1   7        1.18        1.43      0.38 o 
   3   1   7        9.57       10.44      1.01 o 
   4   1   7       12.69        9.75      1.10 o 
   5   1   7        3.98        3.98      1.02 o 
  -8   2   7        4.07        3.44      0.89 o 
  -7   2   7        0.90        1.26      0.58 o 
  -6   2   7        9.11       10.31      0.91 o 
  -5   2   7       12.75       12.35      1.40 o 
  -4   2   7       67.30       82.78      2.23 o 
  -3   2   7       18.02       24.59      1.57 o 
  -2   2   7        2.14        2.40      0.58 o 
  -1   2   7      169.46      179.38      4.26 o 
   0   2   7       54.41       63.67      3.62 o 
   1   2   7       15.89       14.57      1.71 o 
   2   2   7       24.41       19.21      1.90 o 
   3   2   7       28.49       22.26      1.34 o 
   4   2   7        0.40        0.63      0.60 o 
  -8   3   7        2.14        2.44      0.64 o 
  -7   3   7        0.07        0.53      0.54 o 
  -6   3   7       15.65       19.31      1.27 o 
  -5   3   7       11.27       14.82      1.03 o 
  -4   3   7       10.90       11.55      0.77 o 
  -3   3   7        9.75        7.56      0.93 o 
  -2   3   7       56.18       74.75      2.72 o 
  -1   3   7       74.55       89.28      4.37 o 
   0   3   7       34.51       31.76      2.46 o 
   1   3   7       72.20       80.53      3.73 o 
   2   3   7        1.64        0.77      0.80 o 
   3   3   7        9.26        6.35      1.12 o 
   4   3   7        1.24        2.45      1.05 o 
  -8   4   7        3.50        3.81      0.77 o 
  -7   4   7       15.13       11.32      1.04 o 
  -6   4   7        0.95        2.15      0.75 o 
  -5   4   7       55.58       68.70      3.03 o 
  -4   4   7       50.70       47.13      2.47 o 
  -3   4   7       86.22       83.59      3.63 o 
  -2   4   7       14.26        8.59      1.14 o 
  -1   4   7       22.52       17.26      1.77 o 
   0   4   7        4.01        2.85      0.84 o 
   1   4   7       28.75       29.53      2.39 o 
   2   4   7       18.17       19.07      2.17 o 
   3   4   7        1.65        2.00      0.75 o 
  -8   5   7        3.29        3.18      0.85 o 
  -7   5   7        7.14        6.80      1.86 o 
  -6   5   7       75.36       88.74      3.10 o 
  -5   5   7        5.84        7.43      1.30 o 
  -4   5   7      156.34      169.90      5.15 o 
  -3   5   7       18.94       13.29      1.37 o 
  -2   5   7       74.60       71.81      4.48 o 
  -1   5   7       11.12       11.09      1.47 o 
   0   5   7       54.78       62.34      3.38 o 
   1   5   7        5.06        6.27      1.44 o 
   2   5   7        2.36        0.52      0.90 o 
   3   5   7        4.14        4.11      0.97 o 
  -8   6   7       11.75       11.81      2.62 o 
  -7   6   7        5.64        3.92      1.16 o 
  -6   6   7        0.71        0.89      0.91 o 
  -5   6   7       12.20       10.77      1.41 o 
  -4   6   7       49.50       47.37      2.93 o 
  -3   6   7       90.97       85.42      4.02 o 
  -2   6   7       30.69       32.09      3.40 o 
  -1   6   7        3.42        2.11      0.82 o 
   0   6   7        4.95        4.86      0.97 o 
   1   6   7        1.24        1.75      0.74 o 
   2   6   7       11.91       12.73      1.98 o 
  -7   7   7        0.05        0.24      0.72 o 
  -6   7   7        1.09        1.07      0.97 o 
  -5   7   7       35.11       42.41      2.38 o 
  -4   7   7        6.67        5.41      1.43 o 
  -3   7   7        3.64        2.80      0.95 o 
  -2   7   7       19.96       19.32      1.78 o 
  -1   7   7        9.55       11.53      1.54 o 
   0   7   7        1.37        0.35      0.57 o 
  -6   8   7        0.14        0.45      0.81 o 
  -5   8   7        9.16       10.07      1.99 o 
  -4   8   7        0.31        0.00      0.86 o 
  -3   8   7       13.71       15.17      1.85 o 
  -2   8   7        1.74        2.64      1.11 o 
  -1   8   7        0.03        0.16      1.27 o 
   1 -11   8        1.28        2.45      1.20 o 
   2 -11   8        0.13        0.00      1.23 o 
   3 -11   8        1.42        0.51      0.74 o 
   4 -11   8       24.29       28.04      2.16 o 
  -1 -10   8        0.77        1.28      0.77 o 
   0 -10   8        0.13        0.00      0.79 o 
   1 -10   8        1.84        2.35      0.87 o 
   2 -10   8        0.46        0.47      0.40 o 
   3 -10   8        5.25        4.00      1.07 o 
   4 -10   8        5.23        7.16      1.38 o 
   5 -10   8        0.10        0.59      1.55 o 
  -2  -9   8        0.36        1.33      0.87 o 
  -1  -9   8       15.14       15.41      2.24 o 
   0  -9   8        3.34        1.54      1.37 o 
   1  -9   8        0.03        0.68      0.75 o 
   2  -9   8        0.36        0.18      0.47 o 
   3  -9   8       16.24       18.39      1.76 o 
   4  -9   8        0.03        0.48      0.82 o 
   5  -9   8        0.71        0.43      0.90 o 
   6  -9   8        5.14        3.69      1.02 o 
  -3  -8   8        3.96        4.43      0.90 o 
  -2  -8   8       42.83       44.15      3.38 o 
  -1  -8   8        3.21        5.05      1.26 o 
   0  -8   8        0.22        0.83      0.92 o 
   1  -8   8        5.00        7.07      1.07 o 
   2  -8   8        0.84        0.32      0.46 o 
   3  -8   8        9.43        7.94      1.65 o 
   4  -8   8       15.29       13.80      1.51 o 
   5  -8   8        6.42        4.83      1.05 o 
   6  -8   8        3.76        4.07      1.25 o 
  -4  -7   8        3.32        6.13      1.88 o 
  -3  -7   8       31.38       31.16      4.36 o 
  -2  -7   8       80.45       80.71     13.60 o 
  -1  -7   8        8.77       10.77      1.40 o 
   0  -7   8        0.00        0.50      0.47 o 
   1  -7   8        5.68        4.63      0.64 o 
   2  -7   8       10.26        8.48      0.98 o 
   3  -7   8        1.05        1.23      0.84 o 
   4  -7   8        0.62        1.45      0.84 o 
   5  -7   8       27.75       28.95      2.79 o 
   6  -7   8        0.04        1.07      0.91 o 
  -5  -6   8        5.74        4.33      1.33 o 
  -4  -6   8       17.80       15.27      1.69 o 
  -3  -6   8        0.96        1.29      0.90 o 
  -2  -6   8        6.47        3.88      1.72 o 
  -1  -6   8        0.04        0.56      0.46 o 
   0  -6   8       48.53       50.45      2.52 o 
   1  -6   8       17.67       14.70      0.93 o 
   2  -6   8       67.93       63.52      1.68 o 
   3  -6   8        0.43        0.22      0.71 o 
   4  -6   8        0.01        0.37      0.78 o 
   5  -6   8       28.61       29.38      2.51 o 
   6  -6   8       22.68       23.64      2.94 o 
  -6  -5   8        4.84        4.02      1.21 o 
  -5  -5   8        4.61        5.97      1.08 o 
  -4  -5   8        9.42       10.29      1.51 o 
  -3  -5   8       11.82       12.81      1.56 o 
  -2  -5   8       36.90       35.46      2.02 o 
  -1  -5   8        4.82        6.30      0.64 o 
   0  -5   8        4.67        4.21      0.59 o 
   1  -5   8       41.49       39.21      1.50 o 
   2  -5   8       29.29       27.59      1.21 o 
   3  -5   8       58.07       56.12      2.30 o 
   4  -5   8        0.67        1.49      0.56 o 
   5  -5   8        8.87       11.49      2.68 o 
   6  -5   8        8.42       10.59      1.58 o 
  -6  -4   8        5.06        8.77      1.63 o 
  -5  -4   8        6.84        7.22      1.38 o 
  -4  -4   8        8.76        7.47      1.90 o 
  -3  -4   8        4.53        7.99      1.15 o 
  -2  -4   8        0.31        0.71      0.79 o 
  -1  -4   8        4.42        5.48      0.63 o 
   0  -4   8       17.72       27.43      2.43 o 
   1  -4   8      236.01      270.50      6.32 o 
   2  -4   8        3.02        2.48      1.08 o 
   3  -4   8        9.21        9.37      1.14 o 
   4  -4   8       13.36       14.33      3.25 o 
   5  -4   8       33.16       32.47      2.95 o 
   6  -4   8       31.88       35.91      3.20 o 
  -7  -3   8        0.29        0.59      1.01 o 
  -6  -3   8        0.08        0.44      0.91 o 
  -5  -3   8        4.04        1.80      1.13 o 
  -4  -3   8       10.55        7.93      1.32 o 
  -3  -3   8       23.91       19.84      1.47 o 
  -2  -3   8       25.79       37.60      1.44 o 
  -1  -3   8        8.80        7.29      0.68 o 
   0  -3   8      102.54      106.43      3.37 o 
   1  -3   8        0.39        0.94      0.48 o 
   2  -3   8       14.31       14.48      0.88 o 
   3  -3   8       22.65       27.53      1.38 o 
   4  -3   8        0.01        0.18      0.89 o 
   5  -3   8        1.55        4.38      1.03 o 
   6  -3   8       14.33       15.04      2.06 o 
  -7  -2   8        0.55        0.76      0.86 o 
  -6  -2   8       58.08       60.80      2.80 o 
  -5  -2   8       14.95       15.15      1.54 o 
  -4  -2   8       10.76        7.07      1.04 o 
  -3  -2   8       59.59       57.94      1.94 o 
  -2  -2   8       37.30       34.90      1.34 o 
  -1  -2   8        8.73        8.98      0.86 o 
   0  -2   8        2.85        2.79      0.64 o 
   1  -2   8        1.17        0.00      0.46 o 
   2  -2   8       58.02       61.36      2.14 o 
   3  -2   8       46.34       45.48      1.98 o 
   4  -2   8       24.00       23.86      1.99 o 
   5  -2   8        2.10        1.32      0.59 o 
   6  -2   8        2.77        2.62      1.10 o 
  -7  -1   8       16.83       15.21      2.06 o 
  -6  -1   8       49.10       44.12      2.38 o 
  -5  -1   8       25.34       27.94      1.52 o 
  -4  -1   8        1.27        1.71      0.55 o 
  -3  -1   8       21.55       25.88      1.48 o 
  -2  -1   8       14.05       13.38      1.03 o 
  -1  -1   8      242.92      318.03     13.42 o 
   0  -1   8       54.17       52.07      1.53 o 
   1  -1   8       25.26       19.36      0.96 o 
   2  -1   8        0.28        0.69      0.46 o 
   3  -1   8        0.07        0.43      0.50 o 
   4  -1   8       16.98       19.26      1.45 o 
   5  -1   8        0.84        1.94      1.00 o 
   6  -1   8        0.08        0.36      0.91 o 
  -8   0   8        8.67        7.11      1.42 o 
  -7   0   8        3.86        2.45      1.09 o 
  -6   0   8       59.32       64.38      2.34 o 
  -5   0   8        1.66        1.97      0.57 o 
  -4   0   8       16.87       15.82      0.95 o 
  -3   0   8      134.96      121.32      3.59 o 
  -2   0   8       58.06       55.80      1.60 o 
  -1   0   8        4.74        4.74      0.53 o 
   0   0   8       62.53       65.13      1.84 o 
   1   0   8        0.71        0.59      0.33 o 
   2   0   8       23.60       25.96      1.92 o 
   3   0   8        1.99        1.24      0.63 o 
   4   0   8        4.81        4.46      0.67 o 
   5   0   8        0.08        0.19      0.49 o 
  -8   1   8        4.78        3.22      1.12 o 
  -7   1   8        0.03        0.79      0.72 o 
  -6   1   8       14.11       14.92      1.09 o 
  -5   1   8        7.92        7.78      0.91 o 
  -4   1   8        1.02        0.93      0.57 o 
  -3   1   8        1.98        2.21      0.52 o 
  -2   1   8        7.09        8.44      0.69 o 
  -1   1   8       34.58       39.07      1.33 o 
   0   1   8       16.18       15.43      1.38 o 
   1   1   8        2.24        1.56      0.76 o 
   2   1   8       13.41       17.04      1.52 o 
   3   1   8        0.19        0.00      0.48 o 
   4   1   8        0.06        0.66      0.45 o 
   5   1   8        0.76        1.11      1.28 o 
  -8   2   8        2.51        1.60      0.80 o 
  -7   2   8       17.61       15.46      1.24 o 
  -6   2   8        0.00        0.51      0.56 o 
  -5   2   8        0.24        1.16      0.64 o 
  -4   2   8       39.56       41.54      2.38 o 
  -3   2   8       17.72       14.97      1.81 o 
  -2   2   8        4.64        7.66      1.22 o 
  -1   2   8       54.24       65.68      2.64 o 
   0   2   8        3.46        2.93      1.13 o 
   1   2   8       10.21        6.43      0.99 o 
   2   2   8      118.08      128.28      3.52 o 
   3   2   8        6.58        7.67      2.12 o 
   4   2   8        4.57        3.36      1.05 o 
  -8   3   8        0.60        0.74      0.56 o 
  -7   3   8       38.45       41.42      1.77 o 
  -6   3   8        8.49       11.43      1.08 o 
  -5   3   8       20.63       16.53      1.11 o 
  -4   3   8        3.09        3.54      0.97 o 
  -3   3   8       12.20        6.32      1.40 o 
  -2   3   8       20.41       13.05      1.52 o 
  -1   3   8       31.81       26.03      2.00 o 
   0   3   8        1.15        0.84      0.66 o 
   1   3   8        8.75        7.59      1.41 o 
   2   3   8       76.63       88.48      3.96 o 
   3   3   8        0.22        0.33      0.74 o 
  -8   4   8        0.90        0.84      0.80 o 
  -7   4   8        1.26        2.84      0.93 o 
  -6   4   8        2.41        1.69      0.94 o 
  -5   4   8        0.21        0.23      0.93 o 
  -4   4   8      181.01      182.26      5.48 o 
  -3   4   8       99.43      104.99      6.09 o 
  -2   4   8       35.77       38.84      2.84 o 
  -1   4   8        3.79        1.76      1.48 o 
   0   4   8        0.10        1.32      0.76 o 
   1   4   8       16.95       19.95      2.08 o 
   2   4   8       32.95       44.63      3.33 o 
   3   4   8        0.26        0.00      0.68 o 
  -7   5   8        7.96        6.67      1.34 o 
  -6   5   8        7.40        7.12      1.25 o 
  -5   5   8        4.30        3.54      0.94 o 
  -4   5   8       42.14       43.21      2.54 o 
  -3   5   8       13.39       14.63      1.87 o 
  -2   5   8        2.59        2.20      0.71 o 
  -1   5   8       12.01        9.09      1.94 o 
   0   5   8       23.38       31.64      3.83 o 
   1   5   8       19.10       18.30      2.03 o 
   2   5   8        0.21        0.08      0.48 o 
  -7   6   8        6.06        5.56      1.07 o 
  -6   6   8       23.69       22.64      1.87 o 
  -5   6   8        0.86        0.70      0.84 o 
  -4   6   8        0.39        0.00      0.93 o 
  -3   6   8        7.94        6.51      1.59 o 
  -2   6   8        0.26        0.78      0.74 o 
  -1   6   8       10.38        9.59      2.03 o 
   0   6   8        0.01        0.33      0.73 o 
   1   6   8        3.36        4.06      0.99 o 
  -6   7   8        1.71        0.83      0.91 o 
  -5   7   8       41.38       39.15      3.91 o 
  -4   7   8       13.65       13.92      2.37 o 
  -3   7   8        1.72        1.15      0.93 o 
  -2   7   8        0.41        1.74      1.15 o 
  -1   7   8        0.10        2.23      1.22 o 
  -5   8   8        2.23        1.86      1.01 o 
  -4   8   8        2.74        1.87      0.97 o 
  -3   8   8        0.50        0.96      0.92 o 
   2 -11   9        0.92        0.40      1.28 o 
   3 -11   9       10.77       10.82      2.23 o 
  -1 -10   9        9.73        6.70      1.41 o 
   0 -10   9        0.69        0.35      0.63 o 
   1 -10   9        2.75        2.33      0.74 o 
   2 -10   9        0.19        0.38      0.65 o 
   3 -10   9       16.99       21.75      2.04 o 
   4 -10   9       31.74       34.77      2.46 o 
   5 -10   9        1.67        1.02      0.88 o 
  -2  -9   9       20.28       19.06      2.77 o 
  -1  -9   9        8.24       11.08      1.61 o 
   0  -9   9        4.48        3.39      2.14 o 
   1  -9   9        0.34        0.52      0.53 o 
   2  -9   9        5.75        5.38      0.84 o 
   3  -9   9        5.82        8.29      1.94 o 
   4  -9   9       10.97        8.11      3.24 o 
   5  -9   9        0.38        0.93      0.99 o 
  -3  -8   9        1.03        1.58      1.23 o 
  -2  -8   9       24.58       22.20      2.40 o 
  -1  -8   9        2.01        2.75      1.36 o 
   0  -8   9        0.00        0.17      0.58 o 
   1  -8   9        5.51        4.06      0.75 o 
   2  -8   9        2.40        3.79      0.71 o 
   3  -8   9       10.94        9.25      1.28 o 
   4  -8   9       10.18        7.51      1.26 o 
   5  -8   9        5.32        4.81      1.16 o 
   6  -8   9        4.23        2.58      1.10 o 
  -4  -7   9        0.03        0.27      0.98 o 
  -3  -7   9        5.93        4.17      1.65 o 
  -2  -7   9        3.35        4.88      1.25 o 
  -1  -7   9        0.04        0.12      0.75 o 
   0  -7   9       38.24       35.11      2.96 o 
   1  -7   9       65.99       71.91      2.56 o 
   2  -7   9        0.52        0.10      0.39 o 
   3  -7   9        1.17        1.34      0.88 o 
   4  -7   9        9.52        8.56      1.33 o 
   5  -7   9       11.70       10.58      2.14 o 
   6  -7   9        6.66        8.86      1.91 o 
  -5  -6   9        1.05        1.64      1.14 o 
  -4  -6   9        6.09        9.30      1.49 o 
  -3  -6   9        3.38        5.04      1.28 o 
  -2  -6   9       10.31        7.28      1.45 o 
  -1  -6   9        2.13        2.07      0.56 o 
   0  -6   9       18.39       21.98      1.55 o 
   1  -6   9        4.35        4.44      0.83 o 
   2  -6   9        8.01        6.19      0.72 o 
   3  -6   9        1.16        3.48      0.94 o 
   4  -6   9        2.25        2.43      0.94 o 
   5  -6   9        0.38        0.73      0.87 o 
   6  -6   9        3.99        4.34      1.11 o 
  -5  -5   9        1.32        3.43      1.74 o 
  -4  -5   9        9.16       10.99      1.62 o 
  -3  -5   9        9.45       12.21      1.42 o 
  -2  -5   9        0.19        1.33      0.86 o 
  -1  -5   9        5.99        6.01      0.93 o 
   0  -5   9       53.90       49.53      2.59 o 
   1  -5   9        3.41        2.39      0.54 o 
   2  -5   9        0.31        0.76      0.43 o 
   3  -5   9        5.69        5.25      1.00 o 
   4  -5   9       19.04       14.90      1.73 o 
   5  -5   9        0.04        0.00      1.14 o 
   6  -5   9        9.96       10.83      1.25 o 
  -6  -4   9        3.82        2.41      1.20 o 
  -5  -4   9        0.31        0.54      0.97 o 
  -4  -4   9       25.61       27.42      2.32 o 
  -3  -4   9       25.31       24.46      1.87 o 
  -2  -4   9       16.51       18.81      1.20 o 
  -1  -4   9        5.03        2.53      0.51 o 
   0  -4   9      196.79      212.94      4.69 o 
   1  -4   9       12.09        9.06      0.85 o 
   2  -4   9        2.10        1.66      0.57 o 
   3  -4   9       47.78       53.00      2.78 o 
   4  -4   9        9.04        8.04      1.22 o 
   5  -4   9        0.34        0.46      2.18 o 
   6  -4   9        3.31        4.57      1.18 o 
  -6  -3   9        1.40        2.73      1.14 o 
  -5  -3   9        2.18        1.68      0.96 o 
  -4  -3   9        4.98        4.93      0.99 o 
  -3  -3   9       38.22       36.05      1.59 o 
  -2  -3   9        3.56        3.10      0.57 o 
  -1  -3   9      101.61      133.20      3.27 o 
   0  -3   9        8.00        9.74      0.82 o 
   1  -3   9       17.94       17.32      1.14 o 
   2  -3   9        9.02        8.40      0.82 o 
   3  -3   9        9.18        6.36      0.73 o 
   4  -3   9        1.60        1.75      0.58 o 
   5  -3   9        1.41        1.51      1.23 o 
   6  -3   9        0.91        1.69      0.93 o 
  -7  -2   9        2.58        1.80      0.94 o 
  -6  -2   9        2.30        3.43      1.04 o 
  -5  -2   9       35.71       34.00      3.01 o 
  -4  -2   9        0.35        0.44      0.33 o 
  -3  -2   9        1.81        0.82      0.42 o 
  -2  -2   9        8.90        9.85      0.97 o 
  -1  -2   9      196.15      219.83      8.44 o 
   0  -2   9      336.98      375.61      9.05 o 
   1  -2   9       34.16       32.76      1.50 o 
   2  -2   9       58.01       71.11      3.49 o 
   3  -2   9        5.01        4.62      0.60 o 
   4  -2   9        7.01        8.08      1.20 o 
   5  -2   9        8.61        9.37      1.82 o 
  -7  -1   9        2.19        1.32      1.07 o 
  -6  -1   9       62.87       67.11      2.78 o 
  -5  -1   9       14.23       15.36      1.52 o 
  -4  -1   9       14.82       13.13      1.40 o 
  -3  -1   9        1.88        1.68      0.50 o 
  -2  -1   9       72.22       78.08      2.40 o 
  -1  -1   9        5.57        6.74      0.75 o 
   0  -1   9        0.01        0.53      0.42 o 
   1  -1   9       17.25       16.53      1.31 o 
   2  -1   9      109.11      120.01      4.36 o 
   3  -1   9       40.35       41.29      1.83 o 
   4  -1   9        9.33        7.91      1.50 o 
   5  -1   9        3.67        2.96      1.19 o 
  -7   0   9        0.02        0.57      0.77 o 
  -6   0   9        0.32        0.64      0.55 o 
  -5   0   9        0.04        0.66      0.58 o 
  -4   0   9       17.51       11.78      1.08 o 
  -3   0   9       29.03       25.18      1.50 o 
  -2   0   9       17.76       15.76      1.06 o 
  -1   0   9       36.44       44.44      1.77 o 
   0   0   9        5.88        3.99      0.50 o 
   1   0   9        0.54        0.23      0.26 o 
   2   0   9        2.18        2.05      0.59 o 
   3   0   9        3.63        4.76      0.72 o 
   4   0   9        9.26        8.58      2.62 o 
   5   0   9        0.69        1.06      1.90 o 
  -7   1   9       30.41       30.72      3.44 o 
  -6   1   9        0.12        0.44      0.50 o 
  -5   1   9       13.90       13.72      1.55 o 
  -4   1   9        0.42        1.03      0.56 o 
  -3   1   9        3.79        2.64      0.44 o 
  -2   1   9       14.36       16.97      1.85 o 
  -1   1   9       40.27       42.83      2.86 o 
   0   1   9        7.44        6.08      0.92 o 
   1   1   9       55.20       66.42      3.81 o 
   2   1   9       45.27       49.48      4.42 o 
   3   1   9        1.57        0.61      0.60 o 
   4   1   9        0.00        0.70      1.20 o 
  -7   2   9       11.60       12.29      1.14 o 
  -6   2   9       17.85       14.23      1.52 o 
  -5   2   9        1.36        2.58      0.81 o 
  -4   2   9       15.20       17.39      1.53 o 
  -3   2   9        0.42        0.74      0.58 o 
  -2   2   9       34.29       33.29      2.53 o 
  -1   2   9       28.73       24.00      1.98 o 
   0   2   9       37.28       40.87      2.87 o 
   1   2   9       14.78       16.71      1.69 o 
   2   2   9       58.93       62.50      2.95 o 
   3   2   9        0.83        0.60      0.75 o 
  -7   3   9        3.53        6.24      1.83 o 
  -6   3   9        4.74        4.05      1.05 o 
  -5   3   9        4.17        6.20      1.16 o 
  -4   3   9        0.25        0.00      1.09 o 
  -3   3   9        1.95        1.74      0.86 o 
  -2   3   9        8.57       10.82      1.52 o 
  -1   3   9       22.92       19.45      1.91 o 
   0   3   9        0.01        0.00      0.73 o 
   1   3   9       20.85       20.61      2.22 o 
   2   3   9        6.48        7.30      1.43 o 
   3   3   9       15.60       18.48      1.91 o 
  -7   4   9       34.45       40.79      3.27 o 
  -6   4   9        4.05        1.52      0.90 o 
  -5   4   9       54.74       62.81      2.80 o 
  -4   4   9       55.80       59.04      2.90 o 
  -3   4   9       32.03       31.81      3.83 o 
  -2   4   9        5.68        4.66      1.10 o 
  -1   4   9       17.00       15.73      1.81 o 
   0   4   9        2.81        3.11      1.12 o 
   1   4   9        7.34        7.60      1.38 o 
   2   4   9        5.60        3.24      0.89 o 
  -7   5   9        0.00        0.00      0.79 o 
  -6   5   9        0.79        0.38      1.18 o 
  -5   5   9        1.55        2.52      0.97 o 
  -4   5   9       67.66       71.91      2.97 o 
  -3   5   9        4.30        3.58      1.64 o 
  -2   5   9       29.85       29.84      2.89 o 
  -1   5   9       12.73       12.51      2.02 o 
   0   5   9        0.09        0.08      0.56 o 
   1   5   9        3.88        3.47      1.03 o 
  -6   6   9       14.24       14.69      1.71 o 
  -5   6   9        5.24        6.96      1.39 o 
  -4   6   9        4.35        4.67      1.04 o 
  -3   6   9        0.09        0.51      1.24 o 
  -2   6   9        1.51        1.96      1.39 o 
  -1   6   9        9.64        7.88      1.52 o 
   0   6   9        5.09        4.72      1.21 o 
  -5   7   9        5.31        5.08      1.39 o 
  -4   7   9        0.95        1.33      1.10 o 
  -3   7   9        0.01        0.26      0.69 o 
  -2   7   9        1.20        1.24      0.75 o 
   0 -10  10        0.05        1.25      1.06 o 
   1 -10  10        2.82        2.45      1.23 o 
   3 -10  10       24.78       32.18      3.32 o 
   4 -10  10       41.28       49.42      2.85 o 
  -2  -9  10        1.84        1.45      0.99 o 
  -1  -9  10        0.85        0.31      0.42 o 
   0  -9  10        0.02        0.29      0.57 o 
   1  -9  10        6.52        5.07      1.24 o 
   2  -9  10        7.37        9.81      1.37 o 
   3  -9  10        0.39        0.56      0.76 o 
   4  -9  10        0.90        0.55      1.01 o 
  -3  -8  10        1.60        1.50      1.10 o 
  -2  -8  10        0.53        0.56      0.64 o 
  -1  -8  10        2.42        2.09      0.86 o 
   0  -8  10        4.33        6.31      2.75 o 
   1  -8  10        3.56        3.61      0.67 o 
   2  -8  10        8.57        9.22      1.21 o 
   3  -8  10        0.02        1.19      0.92 o 
   4  -8  10        5.39        2.49      1.10 o 
   5  -8  10        0.07        0.22      0.42 o 
  -4  -7  10        0.00        0.92      0.99 o 
  -3  -7  10       13.42       16.64      1.91 o 
  -2  -7  10       13.75       14.39      1.71 o 
  -1  -7  10        8.11        8.77      1.33 o 
   0  -7  10        0.93        0.55      0.52 o 
   1  -7  10        0.02        0.05      0.51 o 
   2  -7  10        6.39        6.36      0.75 o 
   3  -7  10        3.05        3.10      0.99 o 
   4  -7  10        0.00        0.00      0.80 o 
   5  -7  10        1.95        2.91      1.36 o 
  -4  -6  10        2.60        5.06      1.30 o 
  -3  -6  10        2.23        1.82      1.00 o 
  -2  -6  10        0.42        0.48      0.79 o 
  -1  -6  10       40.19       37.76      2.55 o 
   0  -6  10        8.23        5.23      0.72 o 
   1  -6  10        2.76        0.49      0.50 o 
   2  -6  10        0.02        0.58      0.40 o 
   3  -6  10        2.56        2.60      0.87 o 
   4  -6  10        0.00        0.27      0.82 o 
   5  -6  10        1.61        1.29      0.80 o 
  -5  -5  10        7.06        4.86      1.25 o 
  -4  -5  10        0.58        1.94      0.94 o 
  -3  -5  10        0.04        1.37      0.98 o 
  -2  -5  10        2.11        3.94      1.06 o 
  -1  -5  10       31.54       23.52      1.29 o 
   0  -5  10       21.11       28.68      1.50 o 
   1  -5  10        0.11        0.74      0.55 o 
   2  -5  10       21.61       19.31      1.14 o 
   3  -5  10        4.85        6.18      1.22 o 
   4  -5  10        0.30        0.10      0.58 o 
   5  -5  10        4.68        2.66      1.10 o 
  -6  -4  10        3.06        3.08      1.26 o 
  -5  -4  10        0.14        0.00      0.87 o 
  -4  -4  10        1.76        1.79      0.88 o 
  -3  -4  10        9.17        8.43      1.14 o 
  -2  -4  10        0.37        1.10      0.50 o 
  -1  -4  10        5.49        7.02      0.99 o 
   0  -4  10        5.09        3.08      0.71 o 
   1  -4  10        5.43        4.50      0.62 o 
   2  -4  10       43.96       42.29      1.76 o 
   3  -4  10        0.05        0.55      0.63 o 
   4  -4  10        1.23        0.55      0.68 o 
   5  -4  10        5.38        7.24      1.26 o 
  -6  -3  10        1.39        1.98      1.73 o 
  -5  -3  10        0.79        1.23      1.48 o 
  -4  -3  10        1.12        1.63      0.92 o 
  -3  -3  10       42.83       52.68      2.21 o 
  -2  -3  10       62.54       74.47      2.52 o 
  -1  -3  10        0.68        0.61      0.61 o 
   0  -3  10       61.49       73.14      2.02 o 
   1  -3  10        3.42        2.50      0.87 o 
   2  -3  10        0.19        0.16      0.49 o 
   3  -3  10        6.49        8.46      1.27 o 
   4  -3  10        0.00        0.91      0.76 o 
   5  -3  10        3.63        2.53      0.95 o 
  -6  -2  10       37.46       33.02      2.23 o 
  -5  -2  10        3.05        6.09      1.16 o 
  -4  -2  10       15.12       19.10      1.48 o 
  -3  -2  10       51.38       59.72      2.50 o 
  -2  -2  10       19.19       15.83      1.29 o 
  -1  -2  10       58.29       56.69      2.07 o 
   0  -2  10      155.24      166.03      3.56 o 
   1  -2  10       44.31       40.37      2.19 o 
   2  -2  10        1.59        1.22      0.41 o 
   3  -2  10        0.00        0.69      0.51 o 
   4  -2  10        1.14        0.80      0.61 o 
   5  -2  10        3.96        2.75      1.49 o 
  -7  -1  10       14.16       14.05      1.61 o 
  -6  -1  10        3.48        3.61      1.09 o 
  -5  -1  10        1.91        1.16      0.50 o 
  -4  -1  10        5.47        5.47      1.08 o 
  -3  -1  10       61.82       63.52      2.57 o 
  -2  -1  10       94.25      113.19      4.55 o 
  -1  -1  10       91.48       95.56      2.30 o 
   0  -1  10       28.64       28.49      1.64 o 
   1  -1  10       49.92       50.94      2.67 o 
   2  -1  10       48.00       55.81      3.48 o 
   3  -1  10       35.66       40.98      2.75 o 
   4  -1  10        0.00        0.09      1.34 o 
  -7   0  10       27.31       32.80      2.36 o 
  -6   0  10       19.01       15.91      1.44 o 
  -5   0  10        0.25        0.60      0.49 o 
  -4   0  10        2.22        1.22      0.45 o 
  -3   0  10        9.39        8.18      1.10 o 
  -2   0  10        6.98        6.98      0.64 o 
  -1   0  10        2.41        2.50      0.47 o 
   0   0  10        0.09        0.18      0.36 o 
   1   0  10      111.56      123.56      4.25 o 
   2   0  10       20.14       15.38      1.50 o 
   3   0  10        1.56        1.38      0.72 o 
   4   0  10        0.57        0.46      1.21 o 
  -7   1  10        0.00        0.14      0.66 o 
  -6   1  10        4.65        5.10      0.98 o 
  -5   1  10        0.97        1.03      0.58 o 
  -4   1  10       20.32       21.14      5.63 o 
  -3   1  10       16.20       13.94      1.95 o 
  -2   1  10        1.02        0.78      0.64 o 
  -1   1  10        2.31        2.58      0.47 o 
   0   1  10        3.24        4.23      0.81 o 
   1   1  10       29.53       33.94      2.75 o 
   2   1  10        3.45        4.03      0.91 o 
   3   1  10        4.18        4.28      1.01 o 
  -7   2  10        4.12        3.36      0.87 o 
  -6   2  10        0.49        1.08      0.79 o 
  -5   2  10        0.53        0.72      1.00 o 
  -4   2  10        9.94       10.67      2.63 o 
  -3   2  10       13.15        9.88      1.55 o 
  -2   2  10       17.31       21.39      2.30 o 
  -1   2  10        5.06        6.74      1.23 o 
   0   2  10        0.91        1.20      0.63 o 
   1   2  10        1.88        1.88      0.98 o 
   2   2  10        0.06        1.30      0.62 o 
   3   2  10        0.30        0.48      0.77 o 
  -7   3  10       10.66        6.57      1.05 o 
  -6   3  10        0.97        0.43      0.81 o 
  -5   3  10        0.00        0.02      0.86 o 
  -4   3  10       92.61      110.50      4.97 o 
  -3   3  10        1.82        1.64      0.65 o 
  -2   3  10        2.09        3.39      0.93 o 
  -1   3  10       30.68       32.26      2.40 o 
   0   3  10       23.66       25.66      2.34 o 
   1   3  10        6.92        6.88      1.05 o 
   2   3  10        0.00        0.20      0.65 o 
  -7   4  10        4.13        3.93      1.29 o 
  -6   4  10        8.58        8.83      1.52 o 
  -5   4  10        0.46        0.52      0.89 o 
  -4   4  10       52.11       52.89      2.86 o 
  -3   4  10        0.69        1.29      0.73 o 
  -2   4  10        0.07        0.29      0.67 o 
  -1   4  10       16.66       17.49      1.88 o 
   0   4  10        1.35        1.35      0.93 o 
   1   4  10       23.16       28.59      5.14 o 
  -6   5  10        0.75        0.47      0.90 o 
  -5   5  10       14.75       13.90      2.31 o 
  -4   5  10       20.83       19.28      1.83 o 
  -3   5  10       11.27       11.05      1.65 o 
  -2   5  10        0.50        1.43      1.79 o 
  -1   5  10       10.66        8.33      1.48 o 
   0   5  10        4.67        5.59      2.01 o 
  -5   6  10        4.83        5.96      1.42 o 
  -4   6  10        0.00        0.87      0.92 o 
  -3   6  10        0.01        1.03      0.57 o 
  -2   6  10        1.62        0.38      0.94 o 
   2 -10  11        5.32        9.77      3.00 o 
  -1  -9  11        0.65        0.91      0.76 o 
   0  -9  11        1.77        1.70      1.05 o 
   1  -9  11        0.37        0.16      0.66 o 
   2  -9  11        3.03        5.15      2.50 o 
   3  -9  11        5.48        4.39      1.15 o 
  -2  -8  11       14.60       16.52      1.80 o 
  -1  -8  11        3.87        4.07      1.69 o 
   0  -8  11        2.03        1.90      2.11 o 
   1  -8  11        0.00        0.54      0.48 o 
   2  -8  11        1.80        1.62      0.86 o 
   3  -8  11        4.63        4.01      1.11 o 
   4  -8  11        4.88        4.26      1.22 o 
  -3  -7  11        1.33        1.35      1.07 o 
  -2  -7  11        7.28        3.84      1.14 o 
  -1  -7  11        2.14        2.78      0.98 o 
   0  -7  11       19.73       20.03      2.55 o 
   1  -7  11       15.61       13.09      1.43 o 
   2  -7  11        0.09        0.40      0.71 o 
   3  -7  11        3.88        3.25      0.88 o 
   4  -7  11        6.11        7.14      1.34 o 
  -4  -6  11        7.93        6.10      1.39 o 
  -3  -6  11        1.49        0.54      0.82 o 
  -2  -6  11        6.29        5.39      1.18 o 
  -1  -6  11        1.11        1.51      0.57 o 
   0  -6  11        0.08        0.44      0.52 o 
   1  -6  11        1.32        1.32      0.63 o 
   2  -6  11        2.28        1.65      0.92 o 
   3  -6  11        0.04        0.47      0.85 o 
   4  -6  11        3.40        2.68      0.94 o 
   5  -6  11        2.59        2.07      0.87 o 
  -5  -5  11        0.59        0.58      0.88 o 
  -4  -5  11        0.86        0.64      0.84 o 
  -3  -5  11        9.16        8.48      1.26 o 
  -2  -5  11        0.24        0.33      0.73 o 
  -1  -5  11        4.46        4.37      0.76 o 
   0  -5  11        0.03        0.26      0.54 o 
   1  -5  11       22.18       19.83      1.34 o 
   2  -5  11        2.62        3.20      0.60 o 
   3  -5  11        7.99        9.71      1.38 o 
   4  -5  11        2.09        1.77      0.81 o 
   5  -5  11        7.46        5.07      1.47 o 
  -5  -4  11        3.75        7.72      1.43 o 
  -4  -4  11        0.02        0.89      0.89 o 
  -3  -4  11        0.00        1.16      0.80 o 
  -2  -4  11       12.46       12.84      1.05 o 
  -1  -4  11        1.78        1.60      0.65 o 
   0  -4  11       29.80       34.67      1.98 o 
   1  -4  11        0.70        3.68      0.64 o 
   2  -4  11        0.97        0.24      0.49 o 
   3  -4  11        0.01        0.88      0.72 o 
   4  -4  11        0.41        1.93      0.97 o 
  -6  -3  11        6.50        3.89      1.06 o 
  -5  -3  11        6.49        9.22      1.51 o 
  -4  -3  11        1.04        1.97      0.83 o 
  -3  -3  11        1.62        0.90      1.20 o 
  -2  -3  11        0.98        0.54      0.54 o 
  -1  -3  11        6.58        4.98      0.79 o 
   0  -3  11        0.96        0.63      0.60 o 
   1  -3  11        0.31        0.04      0.49 o 
   2  -3  11        0.29        0.13      0.51 o 
   3  -3  11        0.04        0.80      0.64 o 
   4  -3  11        1.73        1.88      1.60 o 
  -6  -2  11        0.73        2.72      2.36 o 
  -5  -2  11        0.16        0.00      0.77 o 
  -4  -2  11       32.82       30.88      2.52 o 
  -3  -2  11       11.07        7.22      0.93 o 
  -2  -2  11       31.55       33.45      2.55 o 
  -1  -2  11        2.50        3.36      0.64 o 
   0  -2  11        1.89        2.37      0.65 o 
   1  -2  11        2.04        2.25      0.71 o 
   2  -2  11        3.69        4.30      0.95 o 
   3  -2  11        3.33        3.00      0.85 o 
   4  -2  11        0.20        0.00      0.71 o 
  -6  -1  11       37.79       36.36      3.05 o 
  -5  -1  11       20.42       18.89      1.97 o 
  -4  -1  11       50.19       49.54      4.11 o 
  -3  -1  11        4.79        6.19      0.85 o 
  -2  -1  11       15.31       18.20      1.32 o 
  -1  -1  11       48.21       54.88      2.29 o 
   0  -1  11       91.67      100.06      3.54 o 
   1  -1  11       10.38       10.93      1.25 o 
   2  -1  11        2.29        2.35      0.68 o 
   3  -1  11        0.05        0.38      1.34 o 
   4  -1  11        0.66        0.06      1.29 o 
  -6   0  11        3.20        4.06      1.00 o 
  -5   0  11        0.01        0.00      0.77 o 
  -4   0  11        5.19        4.50      0.74 o 
  -3   0  11       24.73       26.10      2.61 o 
  -2   0  11       46.51       46.41      2.76 o 
  -1   0  11        4.62        6.77      1.17 o 
   0   0  11       30.95       39.41      6.51 o 
   1   0  11        5.89        5.36      1.10 o 
   2   0  11        0.51        0.80      0.92 o 
   3   0  11        6.44        2.73      0.87 o 
  -6   1  11        0.35        1.61      0.67 o 
  -5   1  11        5.19        8.05      1.91 o 
  -4   1  11        4.21        4.03      1.25 o 
  -3   1  11        0.20        0.29      0.81 o 
  -2   1  11       13.84       18.47      2.06 o 
  -1   1  11        3.48        2.40      0.79 o 
   0   1  11        0.00        0.96      0.69 o 
   1   1  11        0.19        0.82      0.61 o 
   2   1  11       12.13       12.42      1.53 o 
   3   1  11        8.71        9.73      2.17 o 
  -6   2  11        0.14        0.72      0.82 o 
  -5   2  11       23.61       24.86      2.68 o 
  -4   2  11        0.22        1.04      0.69 o 
  -3   2  11        0.95        1.60      0.68 o 
  -2   2  11        1.92        2.02      0.94 o 
  -1   2  11        0.01        0.65      0.79 o 
   0   2  11        0.50        0.82      0.61 o 
   1   2  11        0.43        0.85      0.83 o 
   2   2  11        2.65        1.70      0.83 o 
  -6   3  11        9.42       10.93      1.59 o 
  -5   3  11       13.29       12.75      1.95 o 
  -4   3  11        6.48        6.25      1.77 o 
  -3   3  11        0.02        0.55      0.63 o 
  -2   3  11       18.49       15.59      2.17 o 
  -1   3  11       11.83       14.92      1.96 o 
   0   3  11        5.15        5.27      0.98 o 
   1   3  11        5.02        3.58      1.61 o 
  -6   4  11        0.65        1.26      0.89 o 
  -5   4  11       19.48       15.02      1.75 o 
  -4   4  11       15.89       12.87      3.63 o 
  -3   4  11       16.26       17.80      2.09 o 
  -2   4  11       25.85       25.62      2.87 o 
  -1   4  11        2.55        2.21      1.32 o 
   0   4  11        0.71        0.57      0.92 o 
  -5   5  11        0.28        0.61      0.96 o 
  -4   5  11        6.23        4.72      1.37 o 
  -3   5  11        2.55        2.31      1.65 o 
  -2   5  11        8.57        7.43      1.49 o 
   0  -9  12        0.45        0.21      0.74 o 
   1  -9  12        0.25        1.36      1.23 o 
   2  -9  12        1.75        4.00      1.25 o 
  -1  -8  12        1.56        0.72      1.16 o 
   0  -8  12        2.94        1.77      0.93 o 
   1  -8  12        4.16        4.41      1.00 o 
   2  -8  12        0.82        0.55      0.90 o 
   3  -8  12        3.80        4.02      1.20 o 
  -3  -7  12        2.04        1.19      0.90 o 
  -2  -7  12        5.40        3.99      2.03 o 
  -1  -7  12        5.26        2.84      1.13 o 
   0  -7  12        1.07        0.33      0.53 o 
   1  -7  12       10.41        8.55      1.30 o 
   2  -7  12        4.06        4.24      1.16 o 
   3  -7  12        8.30        7.34      1.26 o 
  -3  -6  12        6.98        9.28      2.26 o 
  -2  -6  12        0.82        1.22      0.92 o 
  -1  -6  12       14.42       14.58      1.64 o 
   0  -6  12        0.29        0.39      0.51 o 
   1  -6  12        7.96       10.40      1.09 o 
   2  -6  12        3.44        3.66      1.12 o 
   3  -6  12        1.17        2.43      1.64 o 
   4  -6  12        1.84        2.52      0.88 o 
  -4  -5  12        0.08        0.09      0.82 o 
  -3  -5  12        2.35        2.05      0.83 o 
  -2  -5  12        2.15        1.68      0.90 o 
  -1  -5  12        2.65        2.04      0.62 o 
   0  -5  12       27.83       22.48      1.37 o 
   1  -5  12        0.03        0.41      0.53 o 
   2  -5  12        0.70        0.06      0.72 o 
   3  -5  12        6.30        6.09      1.46 o 
   4  -5  12        0.94        1.70      0.84 o 
  -5  -4  12        0.17        0.44      0.98 o 
  -4  -4  12        3.62        5.04      1.08 o 
  -3  -4  12        1.98        2.33      1.20 o 
  -2  -4  12        1.61        1.01      0.58 o 
  -1  -4  12       13.46       16.65      1.28 o 
   0  -4  12        0.36        0.55      0.68 o 
   1  -4  12        1.81        1.00      0.57 o 
   2  -4  12        0.40        0.82      0.70 o 
   3  -4  12        4.97        3.70      1.46 o 
   4  -4  12        1.37        2.05      0.89 o 
  -5  -3  12       10.33        8.66      1.43 o 
  -4  -3  12        0.55        0.41      0.71 o 
  -3  -3  12        5.05        2.30      0.71 o 
  -2  -3  12       10.17        8.21      0.93 o 
  -1  -3  12        3.67        4.36      0.83 o 
   0  -3  12        4.63        3.83      0.87 o 
   1  -3  12        2.69        3.36      0.72 o 
   2  -3  12        0.32        0.62      0.45 o 
   3  -3  12        0.59        1.71      0.68 o 
  -5  -2  12        0.39        1.16      0.75 o 
  -4  -2  12        0.93        0.21      0.38 o 
  -3  -2  12        0.00        0.48      0.35 o 
  -2  -2  12        2.52        1.98      0.68 o 
  -1  -2  12        2.79        3.24      0.60 o 
   0  -2  12       20.20       17.07      1.26 o 
   1  -2  12        8.70        9.43      1.26 o 
   2  -2  12        1.07        0.79      0.46 o 
   3  -2  12        0.36        0.03      1.20 o 
  -6  -1  12        8.55        8.29      1.98 o 
  -5  -1  12        8.89        7.81      1.34 o 
  -4  -1  12        4.68        7.09      0.93 o 
  -3  -1  12        0.55        0.53      0.41 o 
  -2  -1  12        1.46        1.52      0.73 o 
  -1  -1  12       11.59       12.54      2.14 o 
   0  -1  12        0.10        0.00      0.75 o 
   1  -1  12       12.49       13.06      1.48 o 
   2  -1  12        0.01        0.64      0.66 o 
  -6   0  12        1.34        1.00      1.58 o 
  -5   0  12        3.73        3.47      1.04 o 
  -4   0  12       21.19       18.96      2.35 o 
  -3   0  12       15.87       12.68      1.84 o 
  -2   0  12        0.19        0.49      0.52 o 
  -1   0  12        8.82        6.32      1.39 o 
   0   0  12        0.01        1.00      0.83 o 
   1   0  12        6.77        6.69      2.24 o 
   2   0  12       21.04       23.92      3.08 o 
  -6   1  12        4.77        3.85      1.69 o 
  -5   1  12        4.98        4.84      1.83 o 
  -4   1  12        8.95        8.27      1.48 o 
  -3   1  12        0.33        0.56      0.88 o 
  -2   1  12        4.85        3.37      1.02 o 
  -1   1  12        5.02        4.20      1.01 o 
   0   1  12        0.00        0.66      0.67 o 
   1   1  12        0.24        0.36      0.58 o 
  -6   2  12        0.80        1.87      0.80 o 
  -5   2  12        0.03        1.36      1.26 o 
  -4   2  12        1.99        3.39      1.14 o 
  -3   2  12       14.46       12.28      2.13 o 
  -2   2  12        0.72        1.90      1.12 o 
  -1   2  12        0.31        0.70      0.74 o 
   0   2  12        1.75        1.86      1.04 o 
   1   2  12        7.44        7.35      1.50 o 
  -5   3  12        0.04        0.48      1.15 o 
  -4   3  12        4.42        3.73      1.06 o 
  -3   3  12       13.42       10.42      1.79 o 
  -2   3  12        0.62        0.29      0.93 o 
  -1   3  12        1.15        1.46      0.63 o 
   0   3  12        0.00        1.25      1.11 o 
  -4   4  12        0.27        0.22      1.23 o 
  -3   4  12        0.96        0.78      0.83 o 
  -2   4  12        0.16        0.76      0.95 o 
   0  -8  13        1.56        1.03      0.77 o 
   1  -8  13        1.06        1.47      1.26 o 
  -2  -7  13        6.63        5.78      1.23 o 
  -1  -7  13        1.14        1.41      0.84 o 
   0  -7  13        0.48        1.32      0.88 o 
   1  -7  13        0.15        0.00      0.68 o 
   2  -7  13        0.31        0.81      0.86 o 
  -3  -6  13        0.06        0.00      0.76 o 
  -2  -6  13        3.95        2.94      0.98 o 
  -1  -6  13        0.60        1.36      0.80 o 
   0  -6  13        9.00        7.98      1.05 o 
   1  -6  13        2.87        1.18      0.68 o 
   2  -6  13        1.48        2.03      0.95 o 
   3  -6  13        1.67        2.58      1.19 o 
  -3  -5  13        2.95        1.84      1.00 o 
  -2  -5  13        0.02        0.82      0.74 o 
  -1  -5  13        5.42        7.88      2.20 o 
   0  -5  13        3.37        5.41      0.88 o 
   1  -5  13        0.00        0.27      0.52 o 
   2  -5  13        9.80        7.11      1.12 o 
   3  -5  13        0.69        0.14      0.53 o 
  -4  -4  13        0.68        2.06      1.10 o 
  -3  -4  13        1.49        1.08      0.95 o 
  -2  -4  13        0.59        0.71      0.76 o 
  -1  -4  13        8.13        7.59      1.20 o 
   0  -4  13       33.75       39.30      1.82 o 
   1  -4  13        9.76        9.96      1.03 o 
   2  -4  13        7.28        7.60      1.30 o 
   3  -4  13        1.42        2.31      0.92 o 
  -4  -3  13        0.24        0.23      0.67 o 
  -3  -3  13        0.32        0.71      0.81 o 
  -2  -3  13        2.56        3.98      0.86 o 
  -1  -3  13        0.00        1.00      0.61 o 
   0  -3  13        1.87        0.83      0.64 o 
   1  -3  13        0.00        0.14      0.53 o 
   2  -3  13        5.01        5.81      2.03 o 
  -5  -2  13        2.09        2.25      1.45 o 
  -4  -2  13        1.81        5.35      2.07 o 
  -3  -2  13        0.28        0.33      0.36 o 
  -2  -2  13        0.34        0.41      0.54 o 
  -1  -2  13        1.76        1.59      0.98 o 
   0  -2  13        9.41        9.31      1.53 o 
   1  -2  13        0.37        0.73      0.76 o 
   2  -2  13        0.11        1.03      1.34 o 
  -5  -1  13        0.09        0.00      1.24 o 
  -4  -1  13        2.16        1.62      0.67 o 
  -3  -1  13        1.55        1.78      0.90 o 
  -2  -1  13        3.29        2.38      1.04 o 
  -1  -1  13        7.59        7.86      2.92 o 
   0  -1  13        6.69        3.64      1.02 o 
   1  -1  13        6.77        8.20      2.28 o 
   2  -1  13        0.46        0.00      1.19 o 
  -5   0  13        2.20        1.17      1.92 o 
  -4   0  13        2.94        1.78      1.07 o 
  -3   0  13        4.23        3.42      1.38 o 
  -2   0  13        0.00        0.69      0.65 o 
  -1   0  13        6.55        7.90      1.70 o 
   0   0  13        0.15        0.20      0.54 o 
   1   0  13        1.02        1.69      0.83 o 
  -5   1  13        2.38        2.05      0.81 o 
  -4   1  13        0.53        0.80      0.62 o 
  -3   1  13        1.57        1.12      0.85 o 
  -2   1  13        0.02        0.55      1.12 o 
  -1   1  13        0.18        1.20      0.55 o 
   0   1  13        2.33        2.71      0.94 o 
  -4   2  13       14.19       14.52      2.91 o 
  -3   2  13        1.94        1.70      0.95 o 
  -2   2  13        0.00        0.84      0.83 o 
  -1   2  13        7.74        7.73      1.46 o 
  -1  -6  14        0.54        0.00      0.72 o 
   0  -6  14        1.72        1.22      0.62 o 
  -2  -5  14        4.97        5.87      1.25 o 
  -1  -5  14        2.51        2.57      0.90 o 
   0  -5  14        2.61        1.68      0.73 o 
   1  -5  14        0.01        0.04      0.70 o 
  -3  -4  14        2.03        4.02      1.22 o 
  -2  -4  14        1.15        1.37      0.78 o 
  -1  -4  14       19.49       17.76      1.38 o 
   0  -4  14       13.78       17.82      1.88 o 
   1  -4  14        8.97        9.12      2.14 o 
  -3  -3  14        1.14        2.95      1.42 o 
  -2  -3  14        1.38        1.46      1.07 o 
  -1  -3  14        9.27        8.66      1.40 o 
   0  -3  14        1.93        0.63      0.84 o 
   1  -3  14        5.35        4.46      1.42 o 
  -3  -2  14        1.18        0.76      0.62 o 
  -2  -2  14        0.02        0.34      0.82 o 
  -1  -2  14        0.19        0.55      0.91 o 
   0  -2  14        3.23        2.18      1.05 o 
  -3  -1  14        1.36        2.44      0.91 o 
  -2  -1  14        3.06        1.54      0.95 o 
  -1  -1  14        3.22        2.90      1.10 o 
   0  -1  14        0.00        0.88      0.80 o 
  -3   0  14        0.17        0.52      0.82 o 
  -2   0  14        0.38        1.55      0.96 o 
  -1   0  14        1.04        0.72      0.63 o 
                                                 
